# Supplementary material for: Transcriptome Analysis of Two Rice Varieties Contrasting for Nitrogen Use Efficiency under Chronic N Starvation Reveals Differences in Chloroplast and Starch Metabolism-Related Genes
Source: Genes (Basel). 2018 Apr 11;9(4):206. doi: 10.3390/genes9040206 (PMC5924548; doi:10.3390/genes9040206)
Supplement: Supplementary file 1 [file genes-09-00206-s001.zip]

Archive with 7 entries (7 files):
- Table S1_MSU_Aligned _DEGs_Nitrogen.xlsx
- Table S2_RNA seq results of nitrogen and carbon assimilation genes.xlsx
- Table S3_qRT validation details.docx
- Table S4_Go enrichment_details.xlsx
- Table S5_NUE QTLs used in the study.xlsx
- Table S6_DEGs in NUE QTL regions.xlsx
- Table S7_RNA-seq results of the genes in the major NUE QTLs.xlsx
