# Supplementary material for: Transcriptome Analysis of Two Rice Varieties Contrasting for Nitrogen Use Efficiency under Chronic N Starvation Reveals Differences in Chloroplast and Starch Metabolism-Related Genes
Source: Genes (Basel). 2018 Apr 11;9(4):206. doi: 10.3390/genes9040206 (PMC5924548; doi:10.3390/genes9040206)
Supplement: Supplementary file 1 [file genes-09-00206-s001.zip › Table S1_MSU_Aligned _DEGs_Nitrogen.xlsx]

## Sheet: IAS vs IDS
Supplementary Table 2: DEGs between optimal and low N identified from IR 64 shoot tissues												XLOC_005576	Up Regulated	XLOC_004891	XLOC_004891	Up Regulated
Cuff_Gene_id	MSU_ID	MSU_Annotation	Ensembl_gene	IRGSP_ID	IRGSP_Annotation	log2(fold_change)	Regulation	Chromosome	Start	End		XLOC_005616	Up Regulated	XLOC_004943	XLOC_004943	Up Regulated
XLOC_005576	LOC_Os01g10490	keratin, type I cytoskeletal 9, putative, expressed	OS01G0201600	Os01g0201600	Virulence factor%2C pectin lyase fold family protein.	inf	Up Regulated	Chr01	41179509	41180259	LOC_Os01g10490 for putative keratin, type I cytoskeletal 9, LOC_Os03g53690 for oxidoreductase, short chain dehydrogenase/reductase family domain containing protein, LOC_Os04g32320 for glycerophosphoryl diester phosphodiesterase family protein, LOC_Os05g44200 for putative, GDSL-like lipase/acylhydrolase, LOC_Os11g02240 for CAMK includes calcium/calmodulin depedent protein kinases, LOC_Os12g24020 f…	XLOC_005771	Up Regulated	XLOC_005061	XLOC_005061	Down Regulated
XLOC_005616	LOC_Os01g11010	peptide-N4-asparagine amidase A, putative, expressed	OS01G0208400	Os01g0208400	Similar to peptide-N4-asparagine amidase A.	inf	Up Regulated	Chr01	2665084	2872826		XLOC_005897	Up Regulated	XLOC_005576		Up Regulated
XLOC_005771	LOC_Os01g13140	WD domain, G-beta repeat domain containing protein, expressed	OS01G0232200	Os01g0232200	WD40 repeat domain containing protein.	inf	Up Regulated	Chr01	5549650	5551003		XLOC_001947	Up Regulated	XLOC_005646	XLOC_005646	Up Regulated
XLOC_005897	LOC_Os01g14850	MFS18 protein precursor, putative, expressed	OS01G0251400	Os01g0251400	Conserved hypothetical protein.	inf	Up Regulated	Chr01	5875793	5877849		XLOC_002176	Down Regulated	XLOC_000952	XLOC_000952	Down Regulated
XLOC_001947	LOC_Os01g33040	kinesin motor domain containing protein, expressed	KIN7A	Os01g0513900	Similar to Kinesin heavy chain	inf	Up Regulated	Chr01	20935788	20937436		XLOC_003889	Up Regulated	XLOC_002548	XLOC_002548	Down Regulated
XLOC_002176	LOC_Os01g37460	zinc finger family protein, putative, expressed	OS01G0555100	Os01g0555100	Similar to TATA-binding protein associated factor 2N	-inf	Down Regulated	Chr06	8848153	8848833		XLOC_004049	Down Regulated	XLOC_002652	XLOC_002652	Up Regulated
XLOC_003889	LOC_Os01g60900	expressed protein	OS01G0824500	Os01g0824500	Hypothetical conserved gene.	inf	Up Regulated	Chr01	35224584	35226419		XLOC_004612	Up Regulated	XLOC_002666	XLOC_002666	Up Regulated
XLOC_004049	LOC_Os01g63180	laccase-6 precursor, putative, expressed	LAC6	Os01g0850550	Similar to Laccase-6.	-inf	Down Regulated	Chr06	11132810	11134650		XLOC_030526	Up Regulated	XLOC_030335	XLOC_030335	Up Regulated
XLOC_004612	LOC_Os01g71170	classical arabinogalactan protein 26 precursor, putative, expressed	OS01G0937900	Os01g0937900	Conserved hypothetical protein.	inf	Up Regulated	Chr01	36617103	36621116		XLOC_026863	Up Regulated	XLOC_031776	XLOC_031776	Up Regulated
XLOC_030526	LOC_Os02g11040	expressed protein	OS02G0205200	Os02g0205200	Similar to Unidentified precursor.	inf	Up Regulated	Chr12	2251301	2254010		XLOC_031637	Up Regulated	XLOC_028112	XLOC_028112	Up Regulated
XLOC_026863	LOC_Os02g15690	polygalacturonase, putative, expressed	OS02G0256100	Os02g0256100	Pectin lyase fold/virulence factor domain containing protein.	inf	Up Regulated	Chr11	21789931	21791582		XLOC_028419	Up Regulated	XLOC_028414	XLOC_028414	Up Regulated
XLOC_031637	LOC_Os02g30240	expressed protein	OS02G0505500	Os02g0505500	Conserved hypothetical protein.	inf	Up Regulated	Chr12	2911272	2912589		XLOC_028587	Up Regulated	XLOC_032553	XLOC_032553	Up Regulated
XLOC_028419	LOC_Os02g41904	DEF7 - Defensin and Defensin-like DEFL family, expressed	OS02G0629800	Os02g0629800	Similar to Defensin precursor.	inf	Up Regulated	Chr12	8239431	8241147		XLOC_032635	Up Regulated	XLOC_032829	XLOC_032829	Up Regulated
XLOC_028587	LOC_Os02g44310	LTPL112 - Protease inhibitor/seed storage/LTP family protein precursor, expressed	OS02G0662000	Os02g0662000	RCc3 protein.	inf	Up Regulated	Chr12	13657100	13658736		XLOC_028682	Up Regulated	XLOC_028914	XLOC_028914	Up Regulated
XLOC_032635	LOC_Os02g44654	cytochrome P450, putative, expressed	OS02G0666500	Os02g0666500	Similar to Cytochrome P450.	inf	Up Regulated	Chr12	24070743	24072408		XLOC_032806	Up Regulated	XLOC_029021	XLOC_029021	Up Regulated
XLOC_028682	LOC_Os02g45570	growth regulating factor protein, putative, expressed	GRF10	Os02g0678800	Transcriptional activator/repressor%2C Reguration of KNOX gene%2C Oskn2	inf	Up Regulated	Chr12	22921595	22922573		XLOC_028868	Up Regulated	XLOC_033247	XLOC_033247	Up Regulated
XLOC_032806	LOC_Os02g47150	DNA topoisomerase 2, putative, expressed	OS02G0699700	Os02g0699700	Similar to DNA topoisomerase II.	inf	Up Regulated	Chr12	24703484	24716901		XLOC_029158	Up Regulated	XLOC_038455	XLOC_038455	Up Regulated
XLOC_028868	LOC_Os02g48094	expressed protein	OS02G0710700	Os02g0710700	Hypothetical conserved gene.	inf	Up Regulated	Chr12	22934816	22935735		XLOC_029416	Up Regulated	XLOC_038588	XLOC_038588	Down Regulated
XLOC_029158	LOC_Os02g51720	expressed protein	OS02G0753400	Os02g0753400	Conserved hypothetical protein.	inf	Up Regulated	Chr12	25234868	25235824		XLOC_033503	Up Regulated	XLOC_035444	XLOC_035444	Up Regulated
XLOC_029416	LOC_Os02g55190	expressed protein	OS02G0795200	Os02g0795200	Conserved hypothetical protein.	inf	Up Regulated	Chr12	1302377	1302959		XLOC_034012	Up Regulated	XLOC_040748	XLOC_040748	Up Regulated
XLOC_033503	LOC_Os02g56490	expressed protein	OS02G0809300	Os02g0809300	Conserved hypothetical protein.	inf	Up Regulated	Chr12	25977888	25982348		XLOC_034129	Up Regulated	XLOC_037134	XLOC_037134	Up Regulated
XLOC_034012	LOC_Os03g03000	helix-loop-helix DNA-binding domain containing protein, expressed	OS03G0122100	Os03g0122100	Similar to Helix-loop-helix DNA-binding domain containing protein.	inf	Up Regulated	Chr02	8834019	8837492		XLOC_034348	Up Regulated	XLOC_037243		Up Regulated
XLOC_034129	LOC_Os03g04530	cytochrome P450, putative, expressed	OS03G0138200	Os03g0138200	Cytochrome P450 family protein.	inf	Up Regulated	Chr02	25190486	25191188		XLOC_038968	Up Regulated	XLOC_037459	XLOC_037459	Down Regulated
XLOC_034348	LOC_Os03g07100	LTPL82 - Protease inhibitor/seed storage/LTP family protein precursor, expressed	OS03G0167000	Os03g0167000	Similar to Non-specific lipid-transfer protein.	inf	Up Regulated	Chr02	26804987	26805820		XLOC_035179	Up Regulated	XLOC_037831	XLOC_037831	Up Regulated
XLOC_038968	LOC_Os03g14210	glycosyl hydrolases family 17, putative, expressed	OS03G0246100	Os03g0246100	Glycoside hydrolase%2C family 17 protein.	inf	Up Regulated	Chr02	31812985	31813173		XLOC_035321	Up Regulated	XLOC_042668	XLOC_042668	Down Regulated
XLOC_035179	LOC_Os03g18630	receptor-like kinase RHG1, putative, expressed	OS03G0297800	Os03g0297800	Similar to Leucine Rich Repeat family protein%2C expressed.	inf	Up Regulated	Chr02	27727856	27728960		XLOC_039474	Up Regulated	XLOC_046175	XLOC_046175	Down Regulated
XLOC_035321	LOC_Os03g20450	expressed protein	OS03G0320800	Os03g0320800	Similar to Leucine Rich Repeat family protein%2C expressed.	inf	Up Regulated	Chr02	29438188	29440763		XLOC_040417	Up Regulated	XLOC_043566	XLOC_043566	Up Regulated
XLOC_039474	LOC_Os03g21820	expansin precursor, putative, expressed	EXPA6	Os03g0336400	Similar to Alpha-expansin OsEXPA4.	inf	Up Regulated	Chr02	34584238	34585223		XLOC_036517	Up Regulated	XLOC_043573	XLOC_043573	Up Regulated
XLOC_040417	LOC_Os03g41060	GASR2 - Gibberellin-regulated GASA/GAST/Snakin family protein precursor, putative, expressed	OS03G0607200	Os03g0607200	Gibberellin regulated protein family protein.	inf	Up Regulated	Chr03	1226307	1229550		XLOC_036566	Up Regulated	XLOC_043803		Down Regulated
XLOC_036517	LOC_Os03g43580	IQ calmodulin-binding motif family protein, putative, expressed	OS03G0636700	Os03g0636700	IQ calmodulin-binding region domain containing protein.	inf	Up Regulated	Chr02	31683481	31684818		XLOC_040675	Up Regulated	XLOC_047238	XLOC_047238	Up Regulated
XLOC_036566	LOC_Os03g44290	expansin precursor, putative, expressed	OS03G0645000	Os03g0645000	Similar to Expansin-B12.	inf	Up Regulated	Chr02	32882602	32883823		XLOC_036701	Up Regulated	XLOC_047239	XLOC_047239	Up Regulated
XLOC_040675	LOC_Os03g44650	glutaredoxin, putative, expressed	OS03G0648800	Os03g0648800	Thioredoxin fold domain containing protein.	inf	Up Regulated	Chr03	2115173	2116896		XLOC_040865	Up Regulated	XLOC_047242	XLOC_047242	Up Regulated
XLOC_036701	LOC_Os03g46150	LTPL72 - Protease inhibitor/seed storage/LTP family protein precursor, expressed	OS03G0664400	Os03g0664400	Similar to Protease inhibitor/seed storage/LTP family protein.	inf	Up Regulated	Chr02	33804920	33806513		XLOC_036894	Up Regulated	XLOC_044815	XLOC_044815	Up Regulated
XLOC_040865	LOC_Os03g47190	expressed protein	OS03G0675300	Os03g0675300	Hypothetical conserved gene.	inf	Up Regulated	Chr03	3626391	3628578		XLOC_036949	Up Regulated	XLOC_044857	XLOC_044857	Down Regulated
XLOC_036894	LOC_Os03g48490	centromere protein, putative, expressed	OS03G0691500	Os03g0691500	Hypothetical conserved gene.	inf	Up Regulated	Chr02	5912612	5914192		XLOC_037243	Up Regulated	XLOC_052997	XLOC_052997	Up Regulated
XLOC_036949	LOC_Os03g49550	glucosyltransferase, putative, expressed	OS03G0702500	Os03g0702500	UDP-glucuronosyl/UDP-glucosyltransferase family protein.	inf	Up Regulated	Chr02	17981508	17982535		XLOC_037653	Up Regulated	XLOC_054911		Up Regulated
XLOC_037243	LOC_Os03g53690	oxidoreductase, short chain dehydrogenase/reductase family domain containing protein, expressed	OS03G0748100	Os03g0748100	Similar to Short-chain type dehydrogenase/reductase	inf	Up Regulated	Chr02	27063116	27065233		XLOC_046717	Up Regulated	XLOC_052261	XLOC_052261	Up Regulated
XLOC_037653	LOC_Os03g59300	expressed protein	OS03G0807700	Os03g0807700	Protein of unknown function DUF642 domain containing protein.	inf	Up Regulated	Chr02	28777425	28784586		XLOC_047113	Up Regulated	XLOC_059529	XLOC_059529	Up Regulated
XLOC_046717	LOC_Os04g23220	expressed protein	OS04G0298700	Os04g0298700	Clp%2C N-terminal domain containing protein.	inf	Up Regulated	Chr03	28219431	28221286		XLOC_043731	Up Regulated	XLOC_056863	XLOC_056863	Up Regulated
XLOC_047113	LOC_Os04g30770	glycosyl hydrolase, putative, expressed	OS04G0376400	Os04g0376400	Glycoside hydrolase%2C family 18%2C catalytic domain domain containing protein.	inf	Up Regulated	Chr03	30788423	30789445		XLOC_043749	Up Regulated	XLOC_057161	XLOC_057161	Up Regulated
XLOC_043731	LOC_Os04g31400	expressed protein	OS04G0382800	Os04g0382800	Conserved hypothetical protein.	inf	Up Regulated	Chr03	11585299	11590208		XLOC_043803	Down Regulated	XLOC_060980	XLOC_060980	Down Regulated
XLOC_043749	LOC_Os04g31670	expressed protein	OS04G0386300	Os04g0386300	Similar to OSIGBa0148P16.3 protein.	inf	Up Regulated	Chr03	24347497	24349006		XLOC_043927	Up Regulated	XLOC_058131	XLOC_058131	Up Regulated
XLOC_043803	LOC_Os04g32320	glycerophosphoryl diester phosphodiesterase family protein, putative, expressed	OS04G0394100	Os04g0394100	Similar to H0718E12.3 protein.	-inf	Down Regulated	Chr09	2501674	2504379		XLOC_047432	Up Regulated	XLOC_062365	XLOC_062365	Down Regulated
XLOC_043927	LOC_Os04g33740	glycosyl hydrolases, putative, expressed	CIN2	Os04g0413500	Cell-wall invertase%2C Carbon partitioning during early grain filling	inf	Up Regulated	Chr03	24894975	24898072		XLOC_047631	Up Regulated	XLOC_062856	XLOC_062856	Up Regulated
XLOC_047432	LOC_Os04g35500	ZF-HD protein dimerisation region containing protein, expressed	OS04G0434500	Os04g0434500	Homeodomain-related domain containing protein.	inf	Up Regulated	Chr03	33765711	33767700		XLOC_047658	Up Regulated	XLOC_063313	XLOC_063313	Up Regulated
XLOC_047631	LOC_Os04g38810	formin, putative, expressed	FH2	Os04g0461800	Actin-binding FH2 domain containing protein.	inf	Up Regulated	Chr03	7707768	7710526		XLOC_047910	Up Regulated	XLOC_064818	XLOC_064818	Up Regulated
XLOC_047658	LOC_Os04g39110	GASR4 - Gibberellin-regulated GASA/GAST/Snakin family protein precursor, expressed	OS04G0465300	Os04g0465300	A member of the GAST	inf	Up Regulated	Chr03	12469444	12470602		XLOC_047996	Up Regulated	XLOC_065193	XLOC_065193	Up Regulated
XLOC_047910	LOC_Os04g42540	expressed protein	OS04G0504200	Os04g0504200	Conserved hypothetical protein.	inf	Up Regulated	Chr03	22816932	22817774		XLOC_044967	Up Regulated	XLOC_068547	XLOC_068547	Down Regulated
XLOC_047996	LOC_Os04g43580	DUF640 domain containing protein, putative, expressed	G1L4	Os04g0516200	Protein of unknown function DUF640 domain containing protein.	inf	Up Regulated	Chr03	25139611	25140600		XLOC_048416	Up Regulated	XLOC_071537	XLOC_071537	Up Regulated
XLOC_044967	LOC_Os04g48760	leucine-rich repeat family protein, putative, expressed	OS04G0576900	Os04g0576900	Protein kinase%2C core domain containing protein.	inf	Up Regulated	Chr03	27652239	27655767		XLOC_048950	Up Regulated	XLOC_069326	XLOC_069326	Up Regulated
XLOC_048416	LOC_Os04g49420	Core histone H2A/H2B/H3/H4 domain containing protein, putative, expressed	OS04G0583600	Os04g0583600	Similar to Histone H4.	inf	Up Regulated	Chr03	26706308	26707932		XLOC_049153	Up Regulated	XLOC_070642	XLOC_070642	Up Regulated
XLOC_048950	LOC_Os04g56680	OsSAUR22 - Auxin-responsive SAUR gene family member, expressed	OS04G0662200	Os04g0662200	Auxin responsive SAUR protein family protein.	inf	Up Regulated	Chr03	34560597	34560851		XLOC_050183	Up Regulated	XLOC_071096	XLOC_071096	Up Regulated
XLOC_049153	LOC_Os04g59260	peroxidase precursor, putative, expressed	OS04G0689000	Os04g0689000	Similar to Peroxidase	inf	Up Regulated	Chr03	13644900	13645021		XLOC_051203	Up Regulated	XLOC_074618	XLOC_074618	Up Regulated
XLOC_050183	LOC_Os05g14590	MCM6 - Putative minichromosome maintenance MCM complex subunit 6, expressed	OS05G0235800	Os05g0235800	DNA-dependent ATPase MCM domain containing protein.	inf	Up Regulated	Chr04	18779946	18783319		XLOC_054365	Up Regulated	XLOC_074850	XLOC_074850	Up Regulated
XLOC_051203	LOC_Os05g34700	GDSL-like lipase/acylhydrolase, putative, expressed	OS05G0419800	Os05g0419800	Lipase%2C GDSL domain containing protein.	inf	Up Regulated	Chr04	18975771	18976701		XLOC_054911	Up Regulated	XLOC_077166	XLOC_077166	Up Regulated
XLOC_054365	LOC_Os05g35380	universal stress protein domain containing protein, putative, expressed	OS05G0428400	Os05g0428400	Rossmann-like alpha/beta/alpha sandwich fold domain containing protein.	inf	Up Regulated	Chr04	20422170	20426921		XLOC_054990	Up Regulated	XLOC_074977	XLOC_074977	Up Regulated
XLOC_054911	LOC_Os05g44200	GDSL-like lipase/acylhydrolase, putative, expressed	OS05G0518300	Os05g0518300	Lipase%2C GDSL domain containing protein.	inf	Up Regulated	Chr04	26421614	26423910		XLOC_059177	Up Regulated	XLOC_075395	XLOC_075395	Up Regulated
XLOC_054990	LOC_Os05g45430	TOO MANY MOUTHS precursor, putative, expressed	OS05G0530701	Os05g0530701	Leucine-rich repeat%2C plant specific containing protein.	inf	Up Regulated	Chr04	29084152	29086526		XLOC_056003	Up Regulated	XLOC_077658	XLOC_077658	Up Regulated
XLOC_059177	LOC_Os06g07220	LTPL128 - Protease inhibitor/seed storage/LTP family protein precursor, expressed	OS06G0168700	Os06g0168700	Similar to Prolin rich protein.	inf	Up Regulated	Chr04	25174781	25175746		XLOC_056060	Up Regulated	XLOC_075519	XLOC_075519	Up Regulated
XLOC_056003	LOC_Os06g08100	jp18, putative, expressed	OS06G0179100	Os06g0179100	Similar to H0306F03.13 protein.	inf	Up Regulated	Chr04	13220129	13225103		XLOC_059678	Up Regulated	XLOC_077987	XLOC_077987	Up Regulated
XLOC_056060	LOC_Os06g08790	ORC1 - Putative origin recognition complex subunit 1, expressed	OS06G0187000	Os06g0187000	Similar to Origin recognition complex 1.	inf	Up Regulated	Chr04	18392641	18394466		XLOC_059841	Up Regulated	XLOC_078224	XLOC_078224	Down Regulated
XLOC_059678	LOC_Os06g13230	expressed protein	OS06G0240001	Os06g0240001	Conserved hypothetical protein.	inf	Up Regulated	Chr04	25790018	25791505		XLOC_060077	Up Regulated	XLOC_012456	XLOC_012703	Up Regulated
XLOC_059841	LOC_Os06g15620	GASR7 - Gibberellin-regulated GASA/GAST/Snakin family protein precursor, expressed	OS06G0266800	Os06g0266800	Similar to Gibberellin-stimulated protein.	inf	Up Regulated	Chr04	29488963	29489557		XLOC_057263	Up Regulated	XLOC_012513	XLOC_013262	Up Regulated
XLOC_060077	LOC_Os06g19550	oxidoreductase, short chain dehydrogenase/reductase family, putative, expressed	OS06G0299300	Os06g0299300	Short-chain dehydrogenase/reductase SDR domain containing protein.	inf	Up Regulated	Chr04	30860606	30863363		XLOC_061391	Up Regulated	XLOC_012703	XLOC_011830	Up Regulated
XLOC_057263	LOC_Os06g30210	expressed protein	OS06G0497500	Os06g0497500	Conserved hypothetical protein.	inf	Up Regulated	Chr04	21600672	21601888		XLOC_058237	Up Regulated	XLOC_013262		Up Regulated
XLOC_061391	LOC_Os06g43044	GDSL-like lipase/acylhydrolase, putative, expressed	OS06G0636700	Os06g0636700	Esterase%2C SGNH hydrolase-type domain containing protein.	inf	Up Regulated	Chr04	33789434	33790386		XLOC_061551	Up Regulated	XLOC_011830		Up Regulated
XLOC_058237	LOC_Os06g44860	OsSPL10 - SBP-box gene family member, expressed	SPL10	Os06g0659100	Similar to Squamosa-promoter binding protein 1.	inf	Up Regulated	Chr04	23078329	23081438		XLOC_061657	Down Regulated	XLOC_012101	XLOC_012101	Down Regulated
XLOC_061551	LOC_Os06g44930	expressed protein	OS06G0659800	Os06g0659800	Conserved hypothetical protein.	inf	Up Regulated	Chr04	35245423	35246736		XLOC_058448	Up Regulated	XLOC_017588		Down Regulated
XLOC_061657	LOC_Os06g46160	expressed protein	OS06G0674100	Os06g0674100	Conserved hypothetical protein.	-inf	Down Regulated	Chr09	20357409	20359082		XLOC_066161	Up Regulated	XLOC_016202	XLOC_016202	Up Regulated
XLOC_058448	LOC_Os06g47600	thaumatin family domain containing protein, expressed	OS06G0691200	Os06g0691200	Similar to Thaumatin-like protein precursor.	inf	Up Regulated	Chr04	23242301	23243199		XLOC_066790	Down Regulated	XLOC_016466	XLOC_016466	Up Regulated
XLOC_066161	LOC_Os07g15370	metal transporter Nramp6, putative, expressed	NRAMP5	Os07g0257200	Manganese and Cadmium transporter%2C Mn and Cd uptake	inf	Up Regulated	Chr05	8312906	8319399		XLOC_067978	Up Regulated	XLOC_016841	XLOC_016841	Down Regulated
XLOC_066790	LOC_Os07g29330	serine/threonine-protein kinase CTR1, putative, expressed	OS07G0475900	Os07g0475900	Similar to kinase family protein.	-inf	Down Regulated	Chr09	21276446	21280591		XLOC_071310	Up Regulated	XLOC_020211	XLOC_020211	Down Regulated
XLOC_067978	LOC_Os07g47210	GDSL-like lipase/acylhydrolase, putative, expressed	OS07G0668300	Os07g0668300	Lipase%2C GDSL domain containing protein.	inf	Up Regulated	Chr05	20586256	20590851		XLOC_068355	Up Regulated	XLOC_024017	XLOC_024017	Up Regulated
XLOC_071310	LOC_Os08g01980	transferase family protein, putative, expressed	OS08G0111800	Os08g0111800	Transferase family protein.	inf	Up Regulated	Chr05	26356727	26358548		XLOC_068393	Up Regulated	XLOC_021670		Down Regulated
XLOC_068355	LOC_Os08g02094	GDSL-like lipase/acylhydrolase, putative, expressed	OS08G0112900	Os08g0112900	Lipase%2C GDSL domain containing protein.	inf	Up Regulated	Chr05	24643664	24645918		XLOC_068717	Down Regulated	XLOC_024379	XLOC_024379	Down Regulated
XLOC_068393	LOC_Os08g02520	OsSAUR31 - Auxin-responsive SAUR gene family member, expressed	OS08G0118500	Os08g0118500	Similar to Auxin-induced SAUR-like protein.	inf	Up Regulated	Chr05	21006678	21009677		XLOC_073361	Up Regulated	XLOC_025480		Up Regulated
XLOC_068717	LOC_Os08g07080	terpene synthase, putative, expressed	OS08G0167800	Os08g0167800	Similar to Sesquiterpene synthase.	-inf	Down Regulated	Chr09	9476483	9478842		XLOC_073693	Up Regulated	XLOC_002610	XLOC_002610	Up Regulated
XLOC_073361	LOC_Os08g37400	ZF-HD homeobox protein, putative, expressed	ZHD2	Os08g0479400	Similar to Hydroxyproline-rich glycoprotein DZ-HRGP precursor.	inf	Up Regulated	Chr06	3932019	3933032		XLOC_071104	Up Regulated	XLOC_008467	XLOC_008467	Down Regulated
XLOC_073693	LOC_Os08g42350	nodulin MtN3 family protein, putative, expressed	SWEET11	Os08g0535200	Similar to MtN3-like protein.	inf	Up Regulated	Chr06	4393422	4401129		XLOC_074173	Up Regulated	XLOC_010780	XLOC_010780	Down Regulated
XLOC_071104	LOC_Os08g43730	DUF630/DUF632 domains containing protein, putative, expressed	OS08G0551200	Os08g0551200	Hypothetical conserved gene.	inf	Up Regulated	Chr05	25682954	25685052		XLOC_076959	Up Regulated	XLOC_014085	XLOC_014085	Down Regulated
XLOC_074173	LOC_Os09g04710	GDSL-like lipase/acylhydrolase, putative, expressed	OS09G0132900	Os09g0132900	Lipase%2C GDSL domain containing protein.	inf	Up Regulated	Chr06	17433901	17438253		XLOC_077356	Up Regulated	XLOC_025709	XLOC_025709	Up Regulated
XLOC_076959	LOC_Os09g15480	Ser/Thr-rich protein T10 in DGCR region, putative, expressed	OS09G0323500	Os09g0323500	Protein of unknown function DUF833 family protein.	inf	Up Regulated	Chr06	3455799	3456811		XLOC_075870	Up Regulated	XLOC_027338	XLOC_027338	Down Regulated
XLOC_077356	LOC_Os09g23220	glycosyl hydrolases family 16, putative, expressed	OS09G0395600	Os09g0395600	Concanavalin A-like lectin/glucanase domain containing protein.	inf	Up Regulated	Chr06	7267278	7269232		XLOC_078226	Down Regulated	XLOC_030336	XLOC_030336	Up Regulated
XLOC_075870	LOC_Os09g34930	3-ketoacyl-CoA synthase precursor, putative, expressed	OS09G0521100	Os09g0521100	Similar to 3-ketoacyl-CoA synthase.	inf	Up Regulated	Chr06	27114924	27117096		XLOC_075980	Up Regulated	XLOC_042964	XLOC_042964	Down Regulated
XLOC_078226	LOC_Os09g36700	ribonuclease T2 family domain containing protein, expressed	OS09G0538000	Os09g0538000	Ribonuclease T2 family protein.	-inf	Down Regulated	Chr09	21165218	21167647		XLOC_010185	Up Regulated	XLOC_065530	XLOC_065530	Down Regulated
XLOC_075980	LOC_Os09g36900	WD domain, G-beta repeat domain containing protein, expressed	OS09G0540600	Os09g0540600	Similar to WD-40 repeat protein MSI1.	inf	Up Regulated	Chr06	28825830	28826960		XLOC_012456	Up Regulated	XLOC_066557	XLOC_066557	Down Regulated
XLOC_010185	LOC_Os10g05930	POEI10 - Pollen Ole e I allergen and extensin family protein precursor, expressed	OS10G0150000	Os10g0150000	Hypothetical conserved gene.	inf	Up Regulated	Chr01	7307880	7309458		XLOC_012513	Up Regulated	XLOC_069268	XLOC_069268	Down Regulated
XLOC_012456	LOC_Os10g05950	POEI11 - Pollen Ole e I allergen and extensin family protein precursor, expressed	OS10G0150300	Os10g0150300	Protein of unknown function DUF1210 family protein.	inf	Up Regulated	Chr01	32811167	32811846		XLOC_010626	Down Regulated	XLOC_072158	XLOC_072158	Down Regulated
XLOC_012513	LOC_Os10g07290	glycosyl hydrolases family 17, putative, expressed	OS10G0160100	Os10g0160100	Glycoside hydrolase%2C family 17 protein.	inf	Up Regulated	Chr10	2990982	2992012		XLOC_012978	Up Regulated	XLOC_002014	XLOC_002014	Up Regulated
XLOC_010626	LOC_Os10g18150	crooked neck, putative, expressed	OS10G0328700	Os10g0328700	Tetratricopeptide-like helical domain containing protein.	-inf	Down Regulated	Chr06	28799330	28799856		XLOC_011160	Down Regulated	XLOC_019489	XLOC_019489	Up Regulated
XLOC_012978	LOC_Os10g20650	glucan endo-1,3-beta-glucosidase-related, putative, expressed	OS10G0347000	Os10g0347000	X8 domain containing protein.	inf	Up Regulated	Chr10	9212943	9216458		XLOC_011776	Up Regulated	XLOC_028071	XLOC_028071	Down Regulated
XLOC_011160	LOC_Os10g28254	expressed protein	OS10G0418300	Os10g0418300	Hypothetical conserved gene.	-inf	Down Regulated	Chr07	8871642	8878905		XLOC_014104	Up Regulated	XLOC_045568	XLOC_045568	Down Regulated
XLOC_011776	LOC_Os10g38020	expressed protein	OS10G0524000	Os10g0524000	Conserved hypothetical protein.	inf	Up Regulated	Chr01	8305748	8306555		XLOC_011919	Down Regulated	XLOC_054020	XLOC_054020	Up Regulated
XLOC_014104	LOC_Os10g38860	hydrolase, alpha/beta fold family domain containing protein, expressed	OS10G0532200	Os10g0532200	Alpha/beta hydrolase family protein.	inf	Up Regulated	Chr10	14693331	14694231		XLOC_014242	Up Regulated	XLOC_056193	XLOC_056193	Down Regulated
XLOC_011919	LOC_Os10g39860	expressed protein	ACR2.1	Os10g0545700	Similar to Rhodanese-like protein.	-11.142	Down Regulated	Chr01	18150938	18157844		XLOC_017588	Down Regulated	XLOC_063475	XLOC_063475	Up Regulated
XLOC_014242	LOC_Os10g40660	ZOS10-07 - C2H2 zinc finger protein, expressed	OS10G0555300	Os10g0555300	Zinc finger%2C C2H2-like domain containing protein.	inf	Up Regulated	Chr10	20361108	20365154		XLOC_016456	Up Regulated
XLOC_017588	LOC_Os11g02240	CAMK_KIN1/SNF1/Nim1_like.4 - CAMK includes calcium/calmodulin depedent protein kinases, expressed	CIPK15	Os11g0113700	Serine/threonine protein kinase%2C Abiotic stresses	-inf	Down Regulated	Chr07	17198554	17209505		XLOC_019405	Up Regulated
XLOC_016456	LOC_Os11g31980	OsSCP63 - Putative Serine Carboxypeptidase homologue, expressed	OS11G0522900	Os11g0522900	Peptidase S10%2C serine carboxypeptidase family protein.	inf	Up Regulated	Chr10	21327671	21330546		XLOC_023304	Up Regulated
XLOC_019405	LOC_Os11g34720	Ser/Thr protein phosphatase family protein, putative, expressed	OS11G0549620	Os11g0549620	Similar to Purple acid phosphatase.	inf	Up Regulated	Chr10	384603	385311		XLOC_023376	Up Regulated
XLOC_023304	LOC_Os12g05120	receptor kinase, putative, expressed	OS12G0145900	Os12g0145900	Similar to Leucine Rich Repeat family protein%2C expressed.	inf	Up Regulated	Chr10	20692576	20696225		XLOC_021222	Down Regulated
XLOC_023376	LOC_Os12g06160	DUF623 domain containing protein, expressed	OS12G0158400	Os12g0158400	Protein of unknown function DUF623%2C plant domain containing protein.	inf	Up Regulated	Chr10	21809272	21810954		XLOC_021670	Down Regulated
XLOC_021222	LOC_Os12g14440	Jacalin-like lectin domain containing protein, putative, expressed	OS12G0247700	Os12g0247700	Similar to Jasmonate-induced protein.	-inf	Down Regulated	Chr07	28222584	28224898		XLOC_022465	Down Regulated
XLOC_021670	LOC_Os12g24020	rhodanese-like domain containing protein, putative, expressed	OS12G0428000	Os12g0428000	Similar to senescence-associated protein DIN1.	-inf	Down Regulated	Chr08	686287	693733		XLOC_025346	Up Regulated
XLOC_022465	LOC_Os12g37350	lipozygenase protein, putative, expressed	OS12G0559934	Os12g0559934	Similar to Lipoxygenase.	-inf	Down Regulated	Chr08	3961275	3965426		XLOC_022753	Up Regulated
XLOC_025346	LOC_Os12g39980	kinesin motor domain containing protein, putative, expressed	OS12G0590500	Os12g0590500	Similar to Kinesin motor domain containing protein%2C expressed.	inf	Up Regulated	Chr11	630584	633622		XLOC_025480	Up Regulated
XLOC_022753	LOC_Os12g40760	expressed protein	OS12G0599800	Os12g0599800	Pectinesterase inhibitor domain containing protein.	inf	Up Regulated	Chr10	3849206	3851647		XLOC_022945	Up Regulated
XLOC_025480	LOC_Os12g41910	BTBN25 - Bric-a-Brac, Tramtrack, Broad Complex BTB domain with non-phototropic hypocotyl 3 NPH3 and coiled-coil domains, expressed	OS12G0613250	Os12g0613250	Similar to BTB/POZ%3B Superoxide dismutase%2C copper/zinc binding%3B NPH3.	inf	Up Regulated	Chr11	20343335	20349189		XLOC_005223	Down Regulated
XLOC_022945	LOC_Os12g43510	expressed protein	OS12G0630600	Os12g0630600	Carbohydrate/puine kinase%2C PfkB%2C conserved site containing protein.	inf	Up Regulated	Chr10	10427699	10431861		XLOC_006988	Down Regulated
XLOC_005223			EPlOSAG00000008792			-inf	Down Regulated	Chr06	25870257	25876328		XLOC_008367	Down Regulated
XLOC_006988			OS01G0543800	Os01g0543800	Hypothetical protein.	-inf	Down Regulated	Chr06	27162644	27163147		XLOC_012194	Up Regulated
XLOC_008367			-			-inf	Down Regulated	Chr06	27975960	27996922		XLOC_019556	Up Regulated
XLOC_012194			-			inf	Up Regulated	Chr01	20124193	20126848		XLOC_022464	Down Regulated
XLOC_019556			OS11G0577866	Os11g0577866	Conserved hypothetical protein.	inf	Up Regulated	Chr10	2999344	3001254		XLOC_023189	Down Regulated
XLOC_022464			-			-inf	Down Regulated	Chr08	1039565	1040187		XLOC_025273	Up Regulated
XLOC_023189			-			-inf	Down Regulated	Chr08	27634970	27639542		XLOC_029289	Up Regulated
XLOC_025273			OS12G0580950	Os12g0580950	Hypothetical protein.	inf	Up Regulated	Chr11	18831749	18835479		XLOC_033180	Down Regulated
XLOC_029289			EPlOSAG00000018341			inf	Up Regulated	Chr12	26985400	26986264		XLOC_041762	Up Regulated
XLOC_033180			OS02G0756032	Os02g0756032	Hypothetical conserved gene.	-inf	Down Regulated	Chr08	632774	634197		XLOC_041869	Down Regulated
XLOC_041762			OS03G0805733	Os03g0805733	Hypothetical protein.	inf	Up Regulated	Chr03	10437834	10440452		XLOC_042154	Down Regulated
XLOC_041869			U1			-inf	Down Regulated	Chr08	23663491	23665382		XLOC_044666	Up Regulated
XLOC_042154			-			-inf	Down Regulated	Chr08	26725951	26728794		XLOC_048568	Up Regulated
XLOC_044666			OS04G0528651	Os04g0528651	Hypothetical protein.	inf	Up Regulated	Chr03	26096041	26096992		XLOC_051683	Up Regulated
XLOC_048568			OS04G0609400	Os04g0609400	Hypothetical protein.	inf	Up Regulated	Chr03	33645106	33647519		XLOC_062171	Down Regulated
XLOC_051683			OS05G0500950	Os05g0500950	Hypothetical protein.	inf	Up Regulated	Chr04	19373677	19376820		XLOC_075964	Down Regulated
XLOC_062171			-			-inf	Down Regulated	Chr09	21162086	21163470		XLOC_004891
XLOC_075964			-			-inf	Down Regulated	Chr09	13780707	13782437		XLOC_004943
												XLOC_005061
												XLOC_005646
												XLOC_000952
												XLOC_002548
												XLOC_002652
												XLOC_002666
												XLOC_030335
												XLOC_031776
												XLOC_028112
												XLOC_028414
												XLOC_032553
												XLOC_032829
												XLOC_028914
												XLOC_029021
												XLOC_033247
												XLOC_038455
												XLOC_038588
												XLOC_035444
												XLOC_040748
												XLOC_037134
												XLOC_037459
												XLOC_037831
												XLOC_042668
												XLOC_046175
												XLOC_043566
												XLOC_043573
												XLOC_047238
												XLOC_047239
												XLOC_047242
												XLOC_044815
												XLOC_044857
												XLOC_052997
												XLOC_052261
												XLOC_059529
												XLOC_056863
												XLOC_057161
												XLOC_060980
												XLOC_058131
												XLOC_062365
												XLOC_062856
												XLOC_063313
												XLOC_064818
												XLOC_065193
												XLOC_068547
												XLOC_071537
												XLOC_069326
												XLOC_070642
												XLOC_071096
												XLOC_074618
												XLOC_074850
												XLOC_077166
												XLOC_074977
												XLOC_075395
												XLOC_077658
												XLOC_075519
												XLOC_077987
												XLOC_078224
												XLOC_012703
												XLOC_013262
												XLOC_011830
												XLOC_012101
												XLOC_016202
												XLOC_016466
												XLOC_016841
												XLOC_020211
												XLOC_024017
												XLOC_024379
												XLOC_002610
												XLOC_008467
												XLOC_010780
												XLOC_014085
												XLOC_025709
												XLOC_027338
												XLOC_030336
												XLOC_042964
												XLOC_065530
												XLOC_066557
												XLOC_069268
												XLOC_072158
												XLOC_002014
												XLOC_019489
												XLOC_028071
												XLOC_045568
												XLOC_054020
												XLOC_056193
												XLOC_063475

## Sheet: IAR vs IDR
Supplementary Table 1: DEGs between optimal and low N identified from IR 64 root tissues
Cuff_Gene_id	MSU_ID	MSU_Annotation	Ensembl_gene	IRGSP_ID	IRGSP_Annotation	log2(fold_change)	Regulation	Chromosome	Start	End
XLOC_000404	LOC_Os01g06310	glycine-rich cell wall structural protein precursor, putative, expressed	OS01G0155800	Os01g0155800	Conserved hypothetical protein.	-inf	Down Regulated	Chr01	2999575	3001139
XLOC_002648	LOC_Os01g44050	siroheme synthase, putative, expressed	OS01G0631200	Os01g0631200	Similar to siroheme uroporphyrinogen methyltransferase1.	5.76178	Up Regulated	Chr01	25234708	25238165
XLOC_007603	LOC_Os01g46440	VQ domain containing protein, putative, expressed	OS01G0653300	Os01g0653300	VQ domain containing protein.	-inf	Down Regulated	Chr01	26423509	26423740
XLOC_008053	LOC_Os01g52740	expressed protein	OS01G0727700	Os01g0727700	Hypothetical conserved gene.	-inf	Down Regulated	Chr01	30341264	30341594
XLOC_009423	LOC_Os01g71420	Ser/Thr protein phosphatase family protein, putative, expressed	OS01G0941800	Os01g0941800	Metallophosphoesterase domain containing protein.	-inf	Down Regulated	Chr01	41384338	41386372
XLOC_004661	LOC_Os01g71830	glycosyl hydrolases family 17, putative, expressed	OS01G0946700	Os01g0946700	Similar to Glucan endo-1%2C3-beta-glucosidase GV	-inf	Down Regulated	Chr01	41603304	41604652
XLOC_029772	LOC_Os02g02780	protein kinase family protein, putative, expressed	OS02G0120100	Os02g0120100	ATMRK serine/threonine protein kinase-like domain containing protein.	-inf	Down Regulated	Chr02	1050785	1056830
XLOC_028580	LOC_Os02g45520	uncharacterized membrane protein, putative, expressed	OS02G0678200	Os02g0678200	SPX-MFS protein%2C Pi homeostasis	-inf	Down Regulated	Chr02	27696288	27702009
XLOC_033800	LOC_Os03g01880	possible lysine decarboxylase domain containing protein, expressed	LOGL3	Os03g0109300	Similar to Lysine decarboxylase-like protein.	-inf	Down Regulated	Chr03	537613	542549
XLOC_038750	LOC_Os03g12760	helix-loop-helix DNA-binding domain containing protein, expressed	OS03G0229100	Os03g0229100	Similar to Helix-loop-helix DNA-binding domain containing protein.	-inf	Down Regulated	Chr03	6826702	6832274
XLOC_037898	LOC_Os03g64230	expressed protein	OS03G0859900	Os03g0859900	Protein of unknown function DUF547 domain containing protein.	-inf	Down Regulated	Chr03	36292038	36294776
XLOC_046834	LOC_Os04g27980	glycosyl hydrolase, putative, expressed	OS04G0347200	Os04g0347200	Similar to OSIGBa0111I14.7 protein.	-inf	Down Regulated	Chr04	16519830	16521452
XLOC_043916	LOC_Os04g35160	CorA-like magnesium transporter protein, putative, expressed	OS04G0430900	Os04g0430900	Magnesium transporter MRS2-F.	-inf	Down Regulated	Chr04	21368549	21371720
XLOC_048753	LOC_Os04g55600	expressed protein	OS04G0649500	Os04g0649500	Similar to H0212B02.4 protein.	-inf	Down Regulated	Chr04	33101620	33102439
XLOC_045432	LOC_Os04g56560	proton-dependent oligopeptide transport, putative, expressed	OS04G0660900	Os04g0660900	TGF-beta receptor%2C type I/II extracellular region family protein.	-inf	Down Regulated	Chr04	33729811	33732506
XLOC_052668	LOC_Os05g07060	fasciclin domain containing protein, expressed	OS05G0163300	Os05g0163300	Similar to Arabinogalactan protein-like.	-inf	Down Regulated	Chr05	3715777	3716891
XLOC_049883	LOC_Os05g11320	metallothionein-like protein 3B, putative, expressed	OS05G0202800	Os05g0202800	Similar to Metallothionein-like protein 3B.	6.04918	Up Regulated	Chr05	6393898	6396069
XLOC_053984	LOC_Os05g32150	expressed protein	OS05G0387300	Os05g0387300	Hypothetical protein.	inf	Up Regulated	Chr05	18742851	18743489
XLOC_059526	LOC_Os06g13230	expressed protein	OS06G0240001	Os06g0240001	Conserved hypothetical protein.	inf	Up Regulated	Chr06	7267278	7269232
XLOC_060493	LOC_Os06g31280	THION1 - Plant thionin family protein precursor, putative, expressed	OS06G0509900	Os06g0509900	Similar to Thionin.	-inf	Down Regulated	Chr06	18201960	18202883
XLOC_057815	LOC_Os06g41120	expressed protein	OS06G0614400	Os06g0614400	Conserved hypothetical protein.	-inf	Down Regulated	Chr06	24586214	24586799
XLOC_061108	LOC_Os06g41240	expressed protein	OS06G0616400	Os06g0616400	Chaperonin Cpn60%2C conserved site domain containing protein.	-inf	Down Regulated	Chr06	24680313	24681229
XLOC_058025	LOC_Os06g44220	OsRCI2-9 - Putative low temperature and salt responsive protein, expressed	OS06G0651900	Os06g0651900	Uncharacterised protein family UPF0057 domain containing protein.	-inf	Down Regulated	Chr06	26676695	26677651
XLOC_062190	LOC_Os07g03710	SCP-like extracellular protein, expressed	OS07G0129200	Os07g0129200	Pathogenesis-related 1a protein%2C Regulation of abiotic stress responses	-inf	Down Regulated	Chr07	1512191	1512829
XLOC_067917	LOC_Os07g48830	glycosyl transferase 8 domain containing protein, putative, expressed	OS07G0687900	Os07g0687900	WSI76 protein induced by water stress.	-inf	Down Regulated	Chr07	29220338	29221843
XLOC_068645	LOC_Os08g09010	Cupin domain containing protein, expressed	GER6	Os08g0189600	Germin-like protein 8-7%2C Disease resistance	-inf	Down Regulated	Chr08	5242496	5243656
XLOC_069318	LOC_Os08g20420	MGD2, putative, expressed	OS08G0299400	Os08g0299400	Similar to MGDG synthase type A.	-inf	Down Regulated	Chr08	12266090	12269520
XLOC_076729	LOC_Os09g15820	aldose 1-epimerase, putative, expressed	OS09G0327400	Os09g0327400	Glycoside hydrolase-type carbohydrate-binding%2C subgroup domain containing protein.	-inf	Down Regulated	Chr09	9655474	9659099
XLOC_012456	LOC_Os10g06720	aldose 1-epimerase, putative, expressed	OS10G0155500	Os10g0155500	Similar to Aldose 1-epimerase-like protein.	-inf	Down Regulated	Chr10	3475596	3478195
XLOC_012603	LOC_Os10g09850	EF hand family protein, putative, expressed	OS10G0177200	Os10g0177200	EF-HAND 2 domain containing protein.	-inf	Down Regulated	Chr10	5325562	5329971
XLOC_010569	LOC_Os10g17650	Os10bglu34 - beta-glucosidase homologue, similar to Os3bglu6, expressed	BGLU34	Os10g0323500	Similar to Beta-glucosidase.	-inf	Down Regulated	Chr10	8920264	8926170
XLOC_013363	LOC_Os10g27310	expressed protein	OS10G0413101	Os10g0413101	Similar to H0815C01.6 protein.	-inf	Down Regulated	Chr10	14408000	14409842
XLOC_011126	LOC_Os10g28254	expressed protein	OS10G0418300	Os10g0418300	Hypothetical conserved gene.	-inf	Down Regulated	Chr10	14693331	14694231
XLOC_016044	LOC_Os11g25040	plant-specific domain TIGR01615 family protein, expressed	OS11G0437600	Os11g0437600	Protein of unknown function DUF506%2C plant family protein.	-inf	Down Regulated	Chr11	14267737	14268964
XLOC_018913	LOC_Os11g26570	dehydrin, putative, expressed	OS11G0451700	Os11g0451700	Similar to Dehydrin DHN1	-inf	Down Regulated	Chr11	15223375	15224746
XLOC_018922	LOC_Os11g26780	dehydrin, putative, expressed	RAB16B	Os11g0454200	Dehydrin RAB 16B.	-inf	Down Regulated	Chr11	15336191	15337158
XLOC_020368	LOC_Os12g02240	expressed protein	OS12G0114000	Os12g0114000	Conserved hypothetical protein.	-inf	Down Regulated	Chr12	696644	697460
XLOC_000096			OS01G0112600	Os01g0112600	Conserved hypothetical protein.	-inf	Down Regulated	Chr01	677028	677602
XLOC_000846			OS01G0225550	Os01g0225550	Hypothetical gene.	-inf	Down Regulated	Chr01	6922126	6923383
XLOC_007553			OS01G0644200	Os01g0644200	Similar to Little protein 1.	-inf	Down Regulated	Chr01	25931148	25931730
XLOC_009685			-			inf	Up Regulated	Chr01	4866534	4866714
XLOC_009709			-			inf	Up Regulated	Chr01	9465869	9466146
XLOC_009753			-			inf	Up Regulated	Chr01	17696197	17696337
XLOC_009791			-			inf	Up Regulated	Chr01	28832942	28833142
XLOC_014463			-			-inf	Down Regulated	Chr10	14242972	14243915
XLOC_014469			-			-inf	Down Regulated	Chr10	14250892	14252299
XLOC_020213			-			inf	Up Regulated	Chr11	3438692	3439059
XLOC_020229			-			inf	Up Regulated	Chr11	17201511	17201722
XLOC_020248			-			inf	Up Regulated	Chr11	22869858	22870069
XLOC_020266			-			inf	Up Regulated	Chr11	29006551	29006897
XLOC_020294			-			inf	Up Regulated	Chr12	258047	258331
XLOC_022837			-			inf	Up Regulated	Chr12	26615864	26616992
XLOC_025591			-			inf	Up Regulated	Chr12	6583460	6583774
XLOC_025596			-			inf	Up Regulated	Chr12	9473579	9474039
XLOC_025601			-			inf	Up Regulated	Chr12	11902282	11902457
XLOC_025647			-			inf	Up Regulated	Chr12	23266462	23266641
XLOC_033629			-			inf	Up Regulated	Chr02	9015246	9015631
XLOC_033665			-			inf	Up Regulated	Chr02	20306236	20306547
XLOC_034096			OS03G0146800			-inf	Down Regulated	Chr03	2609008	2609572
XLOC_042007			-			inf	Up Regulated	Chr03	2314291	2314532
XLOC_042043			-			inf	Up Regulated	Chr03	15863865	15864238
XLOC_049129			-			inf	Up Regulated	Chr04	20094073	20094323
XLOC_055337			-			inf	Up Regulated	Chr05	27116450	27116707
XLOC_055339			-			inf	Up Regulated	Chr05	27495655	27496142
XLOC_059419			OS06G0225600	Os06g0225600	Conserved hypothetical protein.	inf	Up Regulated	Chr06	6492816	6493820
XLOC_059682			-			inf	Up Regulated	Chr06	8827148	8832214
XLOC_061470			-			inf	Up Regulated	Chr06	27709162	27709430
XLOC_061905			-			inf	Up Regulated	Chr06	5083466	5083776
XLOC_061906			-			inf	Up Regulated	Chr06	5097462	5097867
XLOC_061918			-			inf	Up Regulated	Chr06	8857517	8857934
XLOC_061993			-			inf	Up Regulated	Chr06	25528438	25528675
XLOC_062675			-			inf	Up Regulated	Chr07	5540777	5541513
XLOC_062756			OS07G0215050	Os07g0215050	Hypothetical protein.	inf	Up Regulated	Chr07	6294478	6296305
XLOC_067106			OS07G0560700	Os07g0560700	Hypothetical conserved gene.	-inf	Down Regulated	Chr07	22385351	22386925
XLOC_067985			-			inf	Up Regulated	Chr07	4099829	4100016
XLOC_067992			-			inf	Up Regulated	Chr07	5256429	5256640
XLOC_067999			-			inf	Up Regulated	Chr07	8681002	8681117
XLOC_068027			-			inf	Up Regulated	Chr07	21941250	21941812
XLOC_068033			-			inf	Up Regulated	Chr07	22478546	22478932
XLOC_073712			-			inf	Up Regulated	Chr08	13452155	13452467
XLOC_073722			-			inf	Up Regulated	Chr08	14290515	14290692
XLOC_078263			-			inf	Up Regulated	Chr09	8964750	8964976
XLOC_078268			-			inf	Up Regulated	Chr09	9989179	9989645

## Sheet: NAR vs NDR
Supplementary Table 3: DEGs between optimal and low N identified from Nagina 22 root tissues
Cuff_Gene_id	MSU_ID	MSU_Annotation	Ensembl_gene	IRGSP_ID	IRGSP_Annotation	log2(fold_change)	Regulation	Chromosome	Start	End		MSU_ID
XLOC_000674	LOC_Os01g10400	expressed protein	MT3A	Os01g0200700	Similar to Metallothionein-like protein type 3	6.3004	Up Regulated	Chr01	5478544	5479749		XLOC_000674	Up Regulated	XLOC_000404	XLOC_000404	Down Regulated
XLOC_001575	LOC_Os01g24600	fruit bromelain precursor, putative, expressed	OS01G0348000	Os01g0348000	Similar to Papain-like cysteine proteinase	-inf	Down Regulated	Chr01	13859298	13860586		XLOC_001575	Down Regulated	XLOC_002648	XLOC_002648	Up Regulated
XLOC_002342	LOC_Os01g39960	lycopene epsilon cyclase, chloroplast precursor, putative, expressed	OS01G0581300	Os01g0581300	Similar to Lycopene epsilon-cyclase	inf	Up Regulated	Chr01	22535012	22538645		XLOC_002342	Up Regulated	XLOC_007603	XLOC_007603	Down Regulated
XLOC_002463	LOC_Os01g41710	chlorophyll A-B binding protein, putative, expressed	CAB2R	Os01g0600900	Chlorophyll a-b binding protein 2%2C chloroplast precursor	7.20636	Up Regulated	Chr01	23607362	23608541		XLOC_002463	Up Regulated	XLOC_008053	XLOC_008053	Down Regulated
XLOC_002673	LOC_Os01g44390	MYB family transcription factor, putative, expressed	OS01G0635200	Os01g0635200	Homeodomain-like containing protein.	inf	Up Regulated	Chr01	25462002	25463635		XLOC_002673	Up Regulated	XLOC_009423	XLOC_009423	Down Regulated
XLOC_003820	LOC_Os01g59870	LTPL65 - Protease inhibitor/seed storage/LTP family protein precursor, expressed	OS01G0814100	Os01g0814100	Similar to Bindin	inf	Up Regulated	Chr01	34626254	34628601		XLOC_003820	Up Regulated	XLOC_004661	XLOC_004661	Down Regulated
XLOC_009112	LOC_Os01g66980	expressed protein	OS01G0894700	Os01g0894700	Trigger factor%2C ribosome-binding%2C bacterial domain containing protein.	inf	Up Regulated	Chr01	38900612	38902714		XLOC_009112	Up Regulated	XLOC_029772	XLOC_029772	Down Regulated
XLOC_004412	LOC_Os01g68450	expressed protein	OS01G0912700	Os01g0912700	Similar to T23K8.14 protein.	inf	Up Regulated	Chr01	39777761	39779892		XLOC_004412	Up Regulated	XLOC_028580	XLOC_028580	Down Regulated
XLOC_004560	LOC_Os01g70520	Os1bglu5 - beta-glucosidase homologue, similar to G. max isohydroxyurate hydrolase, expressed	BGLU5	Os01g0930800	Glycoside hydrolase%2C family 1 protein.	inf	Up Regulated	Chr01	40842287	40848191		XLOC_004560	Up Regulated	XLOC_033800	XLOC_033800	Down Regulated
XLOC_004697	LOC_Os01g72290	expressed protein	GER8	Os01g0952000	Similar to Germin-like protein 1-3.	inf	Up Regulated	Chr01	41914682	41915921		XLOC_004697	Up Regulated	XLOC_038750	XLOC_038750	Down Regulated
XLOC_004764	LOC_Os01g72950	expressed protein	OS01G0959900	Os01g0959900	Similar to predicted protein.	inf	Up Regulated	Chr01	42312148	42313573		XLOC_004764	Up Regulated	XLOC_037898	XLOC_037898	Down Regulated
XLOC_029925	LOC_Os02g04760	cycloartenol synthase, putative, expressed	OS02G0140500	Os02g0140500	Similar to cycloartenol synthase.	inf	Up Regulated	Chr02	2177574	2178755		XLOC_029925	Up Regulated	XLOC_046834	XLOC_046834	Down Regulated
XLOC_031046	LOC_Os02g20540	fasciclin domain containing protein, expressed	OS02G0308400	Os02g0308400	FAS1 domain domain containing protein.	inf	Up Regulated	Chr02	12113906	12114966		XLOC_031046	Up Regulated	XLOC_043916	XLOC_043916	Down Regulated
XLOC_031101	LOC_Os02g21350	pleiotropic drug resistance protein 5, putative, expressed	OS02G0318600	Os02g0318600	Similar to PDR-like ABC transporter.	inf	Up Regulated	Chr02	12680086	12680627		XLOC_031101	Up Regulated	XLOC_048753	XLOC_048753	Down Regulated
XLOC_027246	LOC_Os02g24700	OsSAUR8 - Auxin-responsive SAUR gene family member, expressed	OS02G0445100	Os02g0445100	Similar to Auxin-induced SAUR-like protein.	inf	Up Regulated	Chr02	14333092	14333865		XLOC_027246	Up Regulated	XLOC_045432		Down Regulated
XLOC_032077	LOC_Os02g37700	lecithin:cholesterol acyltransferase, putative, expressed	OS02G0589700	Os02g0589700	Lecithin:cholesterol/phospholipid:diacylglycerol acyltransferase domain containing protein.	inf	Up Regulated	Chr02	22757090	22758212		XLOC_032077	Up Regulated	XLOC_052668	XLOC_052668	Down Regulated
XLOC_028251	LOC_Os02g40260	uncharacterized protein At4g06744 precursor, putative, expressed	OS02G0616100	Os02g0616100	Similar to protein binding protein.	inf	Up Regulated	Chr02	24372805	24374439		XLOC_028251	Up Regulated	XLOC_049883	XLOC_049883	Up Regulated
XLOC_032420	LOC_Os02g43194	aldehyde dehydrogenase, putative, expressed	OS02G0646500	Os02g0646500	Aldehyde dehydrogenase domain containing protein.	inf	Up Regulated	Chr02	26034335	26041422		XLOC_032420	Up Regulated	XLOC_053984	XLOC_053984	Up Regulated
XLOC_028491	LOC_Os02g44320	LTPL113 - Protease inhibitor/seed storage/LTP family protein precursor, expressed	OS02G0662100	Os02g0662100	Similar to Tfm5 protein.	inf	Up Regulated	Chr02	26814636	26815393		XLOC_028491	Up Regulated	XLOC_059526	XLOC_059526	Up Regulated
XLOC_032589	LOC_Os02g45460	expressed protein	OS02G0677600	Os02g0677600	Conserved hypothetical protein.	inf	Up Regulated	Chr02	27658945	27660116		XLOC_032589	Up Regulated	XLOC_060493	XLOC_060493	Down Regulated
XLOC_028995	LOC_Os02g51020	expressed protein	OS02G0744000	Os02g0744000	Similar to NDF6	inf	Up Regulated	Chr02	31202227	31203685		XLOC_028995	Up Regulated	XLOC_057815	XLOC_057815	Down Regulated
XLOC_029036	LOC_Os02g51450	mTERF family protein, expressed	OS02G0749800	Os02g0749800	Mitochodrial transcription termination factor-related family protein.	inf	Up Regulated	Chr02	31521134	31523064		XLOC_029036	Up Regulated	XLOC_061108	XLOC_061108	Down Regulated
XLOC_033434	LOC_Os02g56920	WAX2, putative, expressed	OS02G0814200	Os02g0814200	Similar to CER1-like gene protein	inf	Up Regulated	Chr02	34889674	34893873		XLOC_033434	Up Regulated	XLOC_058025		Down Regulated
XLOC_035548	LOC_Os03g25500	cytochrome P450 72A1, putative, expressed	OS03G0371350	Os03g0371350	Similar to Cytochrome P450 family protein%2C expressed.	inf	Up Regulated	Chr03	14571476	14572023		XLOC_035548	Up Regulated	XLOC_062190	XLOC_062190	Down Regulated
XLOC_036693	LOC_Os03g47610	thiamine biosynthesis protein thiC, putative, expressed	OS03G0679700	Os03g0679700	Similar to Thiamine biosynthesis protein thiC.	inf	Up Regulated	Chr03	26952052	26959001		XLOC_036693	Up Regulated	XLOC_067917	XLOC_067917	Down Regulated
XLOC_036735	LOC_Os03g48040	2Fe-2S iron-sulfur cluster binding domain containing protein, expressed	OS03G0685000	Os03g0685000	Similar to Ferredoxin.	inf	Up Regulated	Chr03	27309856	27312902		XLOC_036735	Up Regulated	XLOC_068645	XLOC_068645	Down Regulated
XLOC_037049	LOC_Os03g52360	PIII3 - Proteinase inhibitor II family protein precursor, putative, expressed	OS03G0734000	Os03g0734000	Pentatricopeptide repeat containing protein.	-inf	Down Regulated	Chr03	30071522	30072291		XLOC_037049	Down Regulated	XLOC_069318	XLOC_069318	Down Regulated
XLOC_037798	LOC_Os03g62670	expressed protein	OS03G0843800 lycopene epsilon cyclase, chloroplast precursor, chlorophyll A-B binding protein, photosystem II 10 kDa polypeptide, chloroplast precursor, similar to Oxygen-evolving enhancer protein 3-2%2C chloroplast precursor , Chlorophyllase family protein, chloroplast unusual positioning protein, photosystem I reaction center subunit N, chloroplast precursor,	Os03g0843800	Methyl chloride transferase.	inf	Up Regulated	Chr03	35467631	35469813		XLOC_037798	Up Regulated	XLOC_076729	XLOC_076729	Down Regulated
XLOC_042645	LOC_Os04g11970	O-methyltransferase, putative, expressed	OS04G0196200	Os04g0196200	Winged helix repressor DNA-binding domain containing protein.	inf	Up Regulated	Chr04	6564646	6566873		XLOC_042645	Up Regulated	XLOC_012456	XLOC_012456	Down Regulated
XLOC_043453	LOC_Os04g28620	male sterility protein, putative, expressed	OS04G0354600	Os04g0354600	Similar to Acyl CoA reductase-like protein.	inf	Up Regulated	Chr04	16945209	16951596		XLOC_043453	Up Regulated	XLOC_012603	XLOC_012603	Down Regulated
XLOC_043620	LOC_Os04g31550	RALFL22 - Rapid ALkalinization Factor RALF family protein precursor, expressed	OS04G0384800	Os04g0384800	Conserved hypothetical protein.	inf	Up Regulated	Chr04	18869478	18870293		XLOC_043620	Up Regulated	XLOC_010569	XLOC_010569	Down Regulated
XLOC_044170	LOC_Os04g39150	pathogenesis-related Bet v I family protein, putative, expressed	OS04G0465600	Os04g0465600	Bet v I allergen family protein.	inf	Up Regulated	Chr04	23278474	23279374		XLOC_044170	Up Regulated	XLOC_013363	XLOC_013363	Down Regulated
XLOC_044569	LOC_Os04g45000	short-chain dehydrogenase/reductase, putative, expressed	OS04G0532400	Os04g0532400	Similar to OSIGBa0125M19.13 protein.	inf	Up Regulated	Chr04	26617452	26619087		XLOC_044569	Up Regulated	XLOC_011126	XLOC_011126	Down Regulated
XLOC_044698	LOC_Os04g46830	LTPL122 - Protease inhibitor/seed storage/LTP family protein precursor, expressed	OS04G0554800	Os04g0554800	Similar to RCc3 protein.	inf	Up Regulated	Chr04	27753368	27754530		XLOC_044698	Up Regulated	XLOC_016044	XLOC_016044	Down Regulated
XLOC_044759	LOC_Os04g47770	cis-zeatin O-glucosyltransferase, putative, expressed	OS04G0565400	Os04g0565400	cis-Zeatin-O-glucosyltransferase%2C Catalyze O-glucosylation of cZ and cZ-riboside	inf	Up Regulated	Chr04	28336635	28338321		XLOC_044759	Up Regulated	XLOC_018913	XLOC_018913	Down Regulated
XLOC_044834	LOC_Os04g48530	C4-dicarboxylate transporter/malic acid transport protein domain containing protein, expressed	OS04G0574700	Os04g0574700	Guard cell anion channel protein%2C Nitrate-selective anion channel%2C Control of stomatal closure	inf	Up Regulated	Chr04	28929772	28932030		XLOC_044834	Up Regulated	XLOC_018922	XLOC_018922	Down Regulated
XLOC_048625	LOC_Os04g54020	receptor-like kinase, putative, expressed	OS04G0632901	Os04g0632901	Similar to H0613A10.1 protein.	inf	Up Regulated	Chr04	32198040	32202721		XLOC_048625	Up Regulated	XLOC_020368	XLOC_020368	Down Regulated
XLOC_045271	LOC_Os04g54320	expressed protein	OS04G0635700	Os04g0635700	Aldehyde dehydrogenase%2C conserved site domain containing protein.	inf	Up Regulated	Chr04	32338416	32339534		XLOC_045271	Up Regulated	XLOC_000096	XLOC_000096	Down Regulated
XLOC_045432	LOC_Os04g56560	proton-dependent oligopeptide transport, putative, expressed	OS04G0660900	Os04g0660900	TGF-beta receptor%2C type I/II extracellular region family protein.	-inf	Down Regulated	Chr04	33729811	33732506		XLOC_045432	Down Regulated	XLOC_000846	XLOC_000846	Down Regulated
XLOC_052860	LOC_Os05g09704	HAD superfamily phosphatase, putative, expressed	OS05G0189300	Os05g0189300	Vegetative storage protein/acid phosphatase domain containing protein.	inf	Up Regulated	Chr05	5472719	5474678		XLOC_052860	Up Regulated	XLOC_007553	XLOC_007553	Down Regulated
XLOC_052872	LOC_Os05g10210	HAD superfamily phosphatase, putative, expressed	OS05G0190500	Os05g0190500	Similar to Acid phosphatase.	inf	Up Regulated	Chr05	5553631	5554934		XLOC_052872	Up Regulated	XLOC_009685	XLOC_009685	Up Regulated
XLOC_053755	LOC_Os05g28090	expressed protein	OS05G0348100	Os05g0348100	Similar to CRR23	inf	Up Regulated	Chr05	16421494	16423179		XLOC_053755	Up Regulated	XLOC_009709	XLOC_009709	Up Regulated
XLOC_051126	LOC_Os05g35330	ribulose bisphosphate carboxylase large chain precursor, putative, expressed	OS05G0427800	Os05g0427800	Similar to Ribulose bisphosphate carboxylase large chain.	inf	Up Regulated	Chr05	20973883	20974330		XLOC_051126	Up Regulated	XLOC_009753	XLOC_009753	Up Regulated
XLOC_055537	LOC_Os06g03970	receptor-like protein kinase 5 precursor, putative, expressed	OS06G0130100	Os06g0130100	Receptor-like kinase	inf	Up Regulated	Chr06	1605741	1612409		XLOC_055537	Up Regulated	XLOC_009791	XLOC_009791	Up Regulated
XLOC_059211	LOC_Os06g09610	peroxiredoxin, putative, expressed	OS06G0196300	Os06g0196300	Similar to Peroxiredoxin Q	inf	Up Regulated	Chr06	4888575	4890729		XLOC_059211	Up Regulated	XLOC_014463	XLOC_014463	Down Regulated
XLOC_059923	LOC_Os06g19530	oxidoreductase, short chain dehydrogenase/reductase family, putative, expressed	OS06G0299100	Os06g0299100	Glucose/ribitol dehydrogenase family protein.	inf	Up Regulated	Chr06	11116719	11118276		XLOC_059923	Up Regulated	XLOC_014469	XLOC_014469	Down Regulated
XLOC_056705	LOC_Os06g21110	expressed protein	OS06G0316000	Os06g0316000	Conserved hypothetical protein.	inf	Up Regulated	Chr06	12194750	12195839		XLOC_056705	Up Regulated	XLOC_020213	XLOC_020213	Up Regulated
XLOC_056737	LOC_Os06g21590	chlorophyll A-B binding protein, putative, expressed	OS06G0320500	Os06g0320500	Similar to Light-harvesting complex I	8.50429	Up Regulated	Chr06	12452707	12454049		XLOC_056737	Up Regulated	XLOC_020229	XLOC_020229	Up Regulated
XLOC_060732	LOC_Os06g35970	meiosis 5, putative, expressed	OS06G0553200	Os06g0553200	Similar to Meiosis 5.	inf	Up Regulated	Chr06	21006765	21008156		XLOC_060732	Up Regulated	XLOC_020248	XLOC_020248	Up Regulated
XLOC_058025	LOC_Os06g44220	OsRCI2-9 - Putative low temperature and salt responsive protein, expressed	OS06G0651900	Os06g0651900	Uncharacterised protein family UPF0057 domain containing protein.	-inf	Down Regulated	Chr06	26676695	26677651		XLOC_058025	Down Regulated	XLOC_020266	XLOC_020266	Up Regulated
XLOC_062297	LOC_Os07g05360	photosystem II 10 kDa polypeptide, chloroplast precursor, putative, expressed	OS07G0147500	Os07g0147500	Similar to Photosystem II 10 kDa polypeptide%2C chloroplast precursor.	inf	Up Regulated	Chr07	2454337	2455636		XLOC_062297	Up Regulated	XLOC_020294	XLOC_020294	Up Regulated
XLOC_063670	LOC_Os07g30670	2Fe-2S iron-sulfur cluster binding domain containing protein, expressed	OS07G0489800	Os07g0489800	Beta-grasp fold%2C ferredoxin-type domain containing protein.	inf	Up Regulated	Chr07	18149110	18150695		XLOC_063670	Up Regulated	XLOC_022837	XLOC_022837	Up Regulated
XLOC_064043	LOC_Os07g36080	oxygen evolving enhancer protein 3 domain containing protein, expressed	OS07G0544800	Os07g0544800	Similar to Oxygen-evolving enhancer protein 3-2%2C chloroplast precursor	5.9377	Up Regulated	Chr07	21574445	21576033		XLOC_064043	Up Regulated	XLOC_025591	XLOC_025591	Up Regulated
XLOC_067355	LOC_Os07g40850	retrotransposon protein, putative, unclassified, expressed	OS07G0599500	Os07g0599500	Hypothetical protein.	-inf	Down Regulated	Chr07	24470109	24471114		XLOC_067355	Down Regulated	XLOC_025596	XLOC_025596	Up Regulated
XLOC_067528	LOC_Os07g43370	amine oxidase family protein, putative, expressed	OS07G0626800	Os07g0626800	Amine oxidase domain containing protein.	inf	Up Regulated	Chr07	25966099	25967412		XLOC_067528	Up Regulated	XLOC_025601	XLOC_025601	Up Regulated
XLOC_067541	LOC_Os07g43560	TKL_IRAK_DUF26-lc.24 - DUF26 kinases have homology to DUF26 containing loci, expressed	OS07G0628700	Os07g0628700	Similar to Receptor protein kinase.	inf	Up Regulated	Chr07	26052221	26055831		XLOC_067541	Up Regulated	XLOC_025647	XLOC_025647	Up Regulated
XLOC_067542	LOC_Os07g43570	TKL_IRAK_DUF26-lc.25 - DUF26 kinases have homology to DUF26 containing loci, expressed	OS07G0628900	Os07g0628900	Similar to KI domain interacting kinase 1.	inf	Up Regulated	Chr07	26059427	26062993		XLOC_067542	Up Regulated	XLOC_033629	XLOC_033629	Up Regulated
XLOC_071252	LOC_Os08g04430	expressed protein	OS08G0138900	Os08g0138900	Conserved hypothetical protein.	inf	Up Regulated	Chr08	2170449	2171256		XLOC_071252	Up Regulated	XLOC_033665	XLOC_033665	Up Regulated
XLOC_068502	LOC_Os08g07060	CRR6, putative, expressed	OS08G0167500	Os08g0167500	Protein of unknown function DUF1817 domain containing protein.	inf	Up Regulated	Chr08	3949038	3951132		XLOC_068502	Up Regulated	XLOC_034096	XLOC_034096	Down Regulated
XLOC_070020	LOC_Os08g32930	expressed protein	OS08G0425200	Os08g0425200	Chaperonin-like RbcX domain containing protein.	inf	Up Regulated	Chr08	20423738	20427777		XLOC_070020	Up Regulated	XLOC_042007	XLOC_042007	Up Regulated
XLOC_072909	LOC_Os08g33820	chlorophyll A-B binding protein, putative, expressed	OS08G0435900	Os08g0435900	Similar to LHC I type IV chlorophyll binding protein	7.90398	Up Regulated	Chr08	21171277	21172654		XLOC_072909	Up Regulated	XLOC_042043	XLOC_042043	Up Regulated
XLOC_072943	LOC_Os08g34320	expressed protein	OS08G0442000	Os08g0442000	Protein of unknown function DUF566 family protein.	inf	Up Regulated	Chr08	21539570	21543115		XLOC_072943	Up Regulated	XLOC_049129	XLOC_049129	Up Regulated
XLOC_073933	LOC_Os09g04710	GDSL-like lipase/acylhydrolase, putative, expressed	OS09G0132900	Os09g0132900	Lipase%2C GDSL domain containing protein.	inf	Up Regulated	Chr09	2501674	2504379		XLOC_073933	Up Regulated	XLOC_055337	XLOC_055337	Up Regulated
XLOC_074203	LOC_Os09g10750	rhodanese-like, putative, expressed	OS09G0279400	Os09g0279400	Rhodanese-like domain containing protein.	inf	Up Regulated	Chr09	5866494	5870513		XLOC_074203	Up Regulated	XLOC_055339	XLOC_055339	Up Regulated
XLOC_074615	LOC_Os09g17740	chlorophyll A-B binding protein, putative, expressed	CAB1R	Os09g0346500	Similar to Chlorophyll a-b binding protein%2C chloroplast precursor	7.2338	Up Regulated	Chr09	10845778	10847012		XLOC_074615	Up Regulated	XLOC_059419	XLOC_059419	Up Regulated
XLOC_012405	LOC_Os10g05750	POEI3 - Pollen Ole e I allergen and extensin family protein precursor, expressed	OS10G0148100	Os10g0148100	Protein of unknown function DUF1210 family protein.	inf	Up Regulated	Chr10	2897687	2899059		XLOC_012405	Up Regulated	XLOC_059682	XLOC_059682	Up Regulated
XLOC_010161	LOC_Os10g06000	POEI15 - Pollen Ole e I allergen and extensin family protein precursor, expressed	OS10G0150800	Os10g0150800	Protein of unknown function DUF1210 family protein.	inf	Up Regulated	Chr10	3031618	3032661		XLOC_010161	Up Regulated	XLOC_061470	XLOC_061470	Up Regulated
XLOC_010279	LOC_Os10g08474	cytochrome P450, putative, expressed	OS10G0166600	Os10g0166600	Cytochrome P450 family protein.	inf	Up Regulated	Chr10	4599942	4602849		XLOC_010279	Up Regulated	XLOC_061905	XLOC_061905	Up Regulated
XLOC_012808	LOC_Os10g15300	expressed protein	OS10G0213700	Os10g0213700	Similar to P-166-4_1	inf	Up Regulated	Chr10	8000578	8001288		XLOC_012808	Up Regulated	XLOC_061906	XLOC_061906	Up Regulated
XLOC_013221	LOC_Os10g25430	Ser/Thr protein phosphatase family protein, putative, expressed	OS10G0394100	Os10g0394100	Metallophosphoesterase domain containing protein.	inf	Up Regulated	Chr10	13149001	13154101		XLOC_013221	Up Regulated	XLOC_061918	XLOC_061918	Up Regulated
XLOC_013397	LOC_Os10g28370	chlorophyllase-2, chloroplast precursor, putative, expressed	OS10G0419600	Os10g0419600	Chlorophyllase family protein.	inf	Up Regulated	Chr10	14763500	14765095		XLOC_013397	Up Regulated	XLOC_061993	XLOC_061993	Up Regulated
XLOC_011426	LOC_Os10g33370	3-ketoacyl-CoA synthase precursor, putative, expressed	OS10G0472900	Os10g0472900	Thiolase-like%2C subgroup domain containing protein.	inf	Up Regulated	Chr10	17564166	17571455		XLOC_011426	Up Regulated	XLOC_062675	XLOC_062675	Up Regulated
XLOC_013919	LOC_Os10g36170	LTPL160 - Protease inhibitor/seed storage/LTP family protein precursor, expressed	OS10G0505700	Os10g0505700	Similar to Nonspecific lipid-transfer protein 2	inf	Up Regulated	Chr10	19335092	19335615		XLOC_013919	Up Regulated	XLOC_062756	XLOC_062756	Up Regulated
XLOC_011888	LOC_Os10g39860	expressed protein	ACR2.1	Os10g0545700	Similar to Rhodanese-like protein.	10.3584	Up Regulated	Chr10	21327671	21330546		XLOC_011888	Up Regulated	XLOC_067106	XLOC_067106	Down Regulated
XLOC_017966	LOC_Os11g07980	ion channel nompc, putative, expressed	OS11G0182500	Os11g0182500	Ankyrin repeat-containing protein%2C Regulator in basal defense	inf	Up Regulated	Chr11	4150086	4154740		XLOC_017966	Up Regulated	XLOC_067985	XLOC_067985	Up Regulated
XLOC_018139	LOC_Os11g10460	peroxidase precursor, putative, expressed	OS11G0210100	Os11g0210100	Similar to Class III peroxidase 133.	inf	Up Regulated	Chr11	5699981	5702081		XLOC_018139	Up Regulated	XLOC_067992	XLOC_067992	Up Regulated
XLOC_016016	LOC_Os11g24450	mitochondrial carrier protein, putative, expressed	OS11G0432400	Os11g0432400	Similar to 2-oxoglutarate/malate translocator.	inf	Up Regulated	Chr11	13941560	13945493		XLOC_016016	Up Regulated	XLOC_067999	XLOC_067999	Up Regulated
XLOC_022967	LOC_Os12g01449	chloroplast unusual positioning protein, putative, expressed	OS12G0105300	Os12g0105300	Actin-binding FH2 domain containing protein.	inf	Up Regulated	Chr12	273659	282070		XLOC_022967	Up Regulated	XLOC_068027	XLOC_068027	Up Regulated
XLOC_020830	LOC_Os12g08770	photosystem I reaction center subunit N, chloroplast precursor, putative, expressed	OS12G0189400	Os12g0189400	Similar to Photosystem I reaction centre subunit N%2C chloroplast precursor	inf	Up Regulated	Chr12	4506778	4507716		XLOC_020830	Up Regulated	XLOC_068033	XLOC_068033	Up Regulated
XLOC_001468			OS01G0329075	Os01g0329075	Hypothetical protein.	inf	Up Regulated	Chr01	12677043	12683455		XLOC_001468	Up Regulated	XLOC_073712	XLOC_073712	Up Regulated
XLOC_009926			OS10G0110950	Os10g0110950	Hypothetical protein.	inf	Up Regulated	Chr10	771698	776341		XLOC_009926	Up Regulated	XLOC_073722	XLOC_073722	Up Regulated
XLOC_026772			OS02G0257250	Os02g0257250	Hypothetical gene.	-inf	Down Regulated	Chr02	8869191	8871520		XLOC_026772	Down Regulated	XLOC_078263	XLOC_078263
XLOC_029623			OS02G0834700,OS02G0834800	Os02g0834700,Os02g0834800	Similar to Cell division inhibitor., Hypothetical protein.	inf	Up Regulated	Chr02	35923905	35930592		XLOC_029623	Up Regulated	XLOC_078268	XLOC_078268
XLOC_035549			OS03G0371400	Os03g0371400	Cytochrome P450 family protein.	inf	Up Regulated	Chr03	14572499	14573221		XLOC_035549	Up Regulated		Up Regulated
XLOC_039265			LSU_rRNA_eukarya			6.43442	Up Regulated	Chr03	11539898	11540225		XLOC_039265	Up Regulated		Up Regulated
XLOC_040838			LSU_rRNA_eukarya			9.21637	Up Regulated	Chr03	27608670	27613959		XLOC_040838	Up Regulated
XLOC_045413			OS04G0657900	Os04g0657900	Similar to Fortune-1.	inf	Up Regulated	Chr04	33554836	33555369		XLOC_045413	Up Regulated
XLOC_051936			-			inf	Up Regulated	Chr05	27622819	27623662		XLOC_051936	Up Regulated
XLOC_053442			LSU_rRNA_eukarya			6.41404	Up Regulated	Chr05	12958624	12959301		XLOC_053442	Up Regulated
XLOC_058899			OS06G0148250	Os06g0148250	Hypothetical protein.	inf	Up Regulated	Chr06	2515765	2517855		XLOC_058899	Up Regulated
XLOC_071120			OS08G0113501	Os08g0113501	Hypothetical protein.	inf	Up Regulated	Chr08	732370	733005		XLOC_071120	Up Regulated
XLOC_076368			OS09G0268401	Os09g0268401	Hypothetical protein.	inf	Up Regulated	Chr09	5137890	5142308		XLOC_076368	Up Regulated
												XLOC_000404
												XLOC_002648
												XLOC_007603
												XLOC_008053
												XLOC_009423
												XLOC_004661
												XLOC_029772
												XLOC_028580
												XLOC_033800
												XLOC_038750
												XLOC_037898
												XLOC_046834
												XLOC_043916
												XLOC_048753
												XLOC_052668
												XLOC_049883
												XLOC_053984
												XLOC_059526
												XLOC_060493
												XLOC_057815
												XLOC_061108
												XLOC_062190
												XLOC_067917
												XLOC_068645
												XLOC_069318
												XLOC_076729
												XLOC_012456
												XLOC_012603
												XLOC_010569
												XLOC_013363
												XLOC_011126
												XLOC_016044
												XLOC_018913
												XLOC_018922
												XLOC_020368
												XLOC_000096
												XLOC_000846
												XLOC_007553
												XLOC_009685
												XLOC_009709
												XLOC_009753
												XLOC_009791
												XLOC_014463
												XLOC_014469
												XLOC_020213
												XLOC_020229
												XLOC_020248
												XLOC_020266
												XLOC_020294
												XLOC_022837
												XLOC_025591
												XLOC_025596
												XLOC_025601
												XLOC_025647
												XLOC_033629
												XLOC_033665
												XLOC_034096
												XLOC_042007
												XLOC_042043
												XLOC_049129
												XLOC_055337
												XLOC_055339
												XLOC_059419
												XLOC_059682
												XLOC_061470
												XLOC_061905
												XLOC_061906
												XLOC_061918
												XLOC_061993
												XLOC_062675
												XLOC_062756
												XLOC_067106
												XLOC_067985
												XLOC_067992
												XLOC_067999
												XLOC_068027
												XLOC_068033
												XLOC_073712
												XLOC_073722
												XLOC_078263
												XLOC_078268

## Sheet: NAS vs IAS
Supplementary Table 6: DEGs betweenIR 64 and Nagina 22 in shoot tissues under optimal N
Cuff_Gene_id	MSU_ID	MSU_Annotation	Ensembl_gene	IRGSP_ID	IRGSP_Annotation	log2(fold_change)	Regulation	Chromosome	Start	End
XLOC_000048	LOC_Os01g01570	kinesin heavy chain, putative, expressed	OS01G0105400	Os01g0105400	Similar to Kinesin heavy chain.	inf	Up Regulated	Chr01	284761	293447
XLOC_004917	LOC_Os01g01660	isoflavone reductase, putative, expressed	OS01G0106400	Os01g0106400	Similar to Isoflavone reductase homolog IRL	4.22664	Up Regulated	Chr01	327127	328450
XLOC_005054	LOC_Os01g03290	seven in absentia protein family domain containing protein, expressed	OS01G0123700	Os01g0123700	Zinc finger%2C RING-type domain containing protein.	inf	Up Regulated	Chr01	1333751	1334769
XLOC_005061	LOC_Os01g03380	BBTI6 - Bowman-Birk type bran trypsin inhibitor precursor, putative, expressed	OS01G0124600	Os01g0124600	Similar to cDNA clone:001-125-E08%2C full insert sequence.	-inf	Down Regulated	Chr01	1363709	1364282
XLOC_005274	LOC_Os01g06520	verticillium wilt disease resistance protein, putative, expressed	OS01G0158600	Os01g0158600	Leucine-rich repeat%2C N-terminal domain containing protein.	-inf	Down Regulated	Chr01	3067331	3071237
XLOC_000593	LOC_Os01g09190	expressed protein	OS01G0186600	Os01g0186600	Conserved hypothetical protein.	inf	Up Regulated	Chr01	4614890	4615825
XLOC_005485	LOC_Os01g09370	ankyrin repeat domain-containing protein 28, putative, expressed	OS01G0188900	Os01g0188900	Similar to Ankyrin-like protein-like protein.	inf	Up Regulated	Chr01	4761326	4767478
XLOC_006158	LOC_Os01g19020	peroxidase precursor, putative, expressed	OS01G0294700	Os01g0294700	Haem peroxidase%2C plant/fungal/bacterial family protein.	4.6597	Up Regulated	Chr01	10701625	10750233
XLOC_001496	LOC_Os01g23070	expressed protein	OS01G0333600	Os01g0333600	Protein of unknown function DUF594 domain containing protein.	-inf	Down Regulated	Chr01	12980584	12982781
XLOC_006387	LOC_Os01g23850	transposon protein, putative, CACTA, En/Spm sub-class, expressed	OS01G0341000	Os01g0341000	Conserved hypothetical protein.	inf	Up Regulated	Chr01	13422909	13424625
XLOC_001664	LOC_Os01g26070	expressed protein	OS01G0362400	Os01g0362400	Conserved hypothetical protein.	-inf	Down Regulated	Chr01	14769270	14769881
XLOC_006946	LOC_Os01g35330	circumsporozoite protein precursor, putative, expressed	OS01G0537250	Os01g0537250	Protein of unknown function DUF3778 domain containing protein.	inf	Up Regulated	Chr01	19549154	19550345
XLOC_002080	LOC_Os01g35580	expressed protein	OS01G0538000	Os01g0538000	Conserved hypothetical protein.	inf	Up Regulated	Chr01	19681824	19686310
XLOC_002163	LOC_Os01g37280	expressed protein	OS01G0553600	Os01g0553600	Conserved hypothetical protein.	-inf	Down Regulated	Chr01	20816984	20820444
XLOC_002222	LOC_Os01g38229	peptidyl-prolyl isomerase, putative, expressed	OS01G0563000	Os01g0563000	Hypothetical conserved gene.	inf	Up Regulated	Chr01	21415021	21441440
XLOC_002228	LOC_Os01g38359	peptidyl-prolyl cis-trans isomerase, FKBP-type, putative, expressed	OS01G0564300	Os01g0564300	Peptidyl-prolyl cis-trans isomerase%2C FKBP-type domain containing protein.	inf	Up Regulated	Chr01	21525508	21549819
XLOC_007516	LOC_Os01g45040	Leucine rich repeat N-terminal domain containing protein, putative, expressed	OS01G0637300	Os01g0637300	Conserved hypothetical protein.	inf	Up Regulated	Chr01	25551700	25573629
XLOC_007627	LOC_Os01g46790	expressed protein	OS01G0656300	Os01g0656300	Conserved hypothetical protein.	inf	Up Regulated	Chr01	26679996	26680317
XLOC_003158	LOC_Os01g51670	expressed protein	OS01G0714600	Os01g0714600	Similar to cDNA clone:J023088C01%2C full insert sequence.	inf	Up Regulated	Chr01	29708353	29709366
XLOC_007987	LOC_Os01g51690	WRKY26, expressed	OS01G0714800	Os01g0714800	WRKY transcription factor 26.	inf	Up Regulated	Chr01	29720922	29723065
XLOC_003239	LOC_Os01g52594	expressed protein	OS01G0725000	Os01g0725000	Similar to H0402C08.3 protein.	inf	Up Regulated	Chr01	30236129	30236776
XLOC_008047	LOC_Os01g52660	POEI51 - Pollen Ole e I allergen and extensin family protein precursor, expressed	OS01G0726100	Os01g0726100	Pollen Ole e 1 allergen and extensin domain containing protein.	inf	Up Regulated	Chr01	30272985	30274078
XLOC_003969	LOC_Os01g62100	retrotransposon protein, putative, unclassified, expressed	OS01G0838100	Os01g0838100	Conserved hypothetical protein.	inf	Up Regulated	Chr01	35939857	35949979
XLOC_004050	LOC_Os01g63190	laccase precursor protein, putative, expressed	LAC7	Os01g0850700	Similar to Laccase-7.	5.59198	Up Regulated	Chr01	36622828	36627662
XLOC_009102	LOC_Os01g66850	pectinacetylesterase domain containing protein, expressed	OS01G0892600	Os01g0892600	Pectinacetylesterase family protein.	inf	Up Regulated	Chr01	38812118	38815213
XLOC_004486	LOC_Os01g69870	expressed protein	OS01G0923000	Os01g0923000	Conserved hypothetical protein.	inf	Up Regulated	Chr01	40371949	40372684
XLOC_004644	LOC_Os01g71624	expressed protein	OS01G0944100	Os01g0944100	Conserved hypothetical protein.	-inf	Down Regulated	Chr01	41495710	41504742
XLOC_004645	LOC_Os01g71630	expressed protein	OS01G0944200	Os01g0944200	Ribonuclease H-like domain containing protein.	-inf	Down Regulated	Chr01	41510191	41519672
XLOC_009554	LOC_Os01g73080	expressed protein	OS01G0961600	Os01g0961600	Conserved hypothetical protein.	inf	Up Regulated	Chr01	42393585	42401178
XLOC_009666	LOC_Os01g74670	expressed protein	OS01G0978500	Os01g0978500	Conserved hypothetical protein.	-inf	Down Regulated	Chr01	43248496	43249469
XLOC_029960	LOC_Os02g05430	expressed protein	OS02G0147600	Os02g0147600	Protein of unknown function DUF1677%2C Oryza sativa family protein.	inf	Up Regulated	Chr02	2612043	2614087
XLOC_030007	LOC_Os02g05950	phytosulfokine receptor precursor, putative, expressed	OS02G0153700	Os02g0153700	Serine/threonine protein kinase domain containing protein.	-inf	Down Regulated	Chr02	2957939	2962177
XLOC_026059	LOC_Os02g06170	expressed protein	OS02G0156100	Os02g0156100	Conserved hypothetical protein.	inf	Up Regulated	Chr02	3080551	3082828
XLOC_030078	LOC_Os02g06790	expressed protein	OS02G0163600	Os02g0163600	Conserved hypothetical protein.	-inf	Down Regulated	Chr02	3428549	3431067
XLOC_026368	LOC_Os02g10080	zinc finger C-x8-C-x5-C-x3-H type family protein, expressed	OS02G0194200	Os02g0194200	K Homology%2C type 1%2C subgroup domain containing protein.	6.63739	Up Regulated	Chr02	5250030	5253692
XLOC_030700	LOC_Os02g15160	OsFBX40 - F-box domain containing protein, expressed	OS02G0249700	Os02g0249700	Cyclin-like F-box domain containing protein.	-inf	Down Regulated	Chr02	8453871	8455936
XLOC_030838	LOC_Os02g17292	retrotransposon protein, putative, unclassified, expressed	OS02G0272800	Os02g0272800	Conserved hypothetical protein.	inf	Up Regulated	Chr02	9912536	9919784
XLOC_027205	LOC_Os02g23930	expressed protein	OS02G0435400	Os02g0435400	Conserved hypothetical protein.	-inf	Down Regulated	Chr02	13863864	13866637
XLOC_031390	LOC_Os02g27592	expressed protein	OS02G0477100	Os02g0477100	Hypothetical conserved gene.	-inf	Down Regulated	Chr02	16343269	16345584
XLOC_031698	LOC_Os02g32940	expressed protein	OS02G0531450	Os02g0531450	Conserved hypothetical protein.	inf	Up Regulated	Chr02	19564358	19565207
XLOC_027761	LOC_Os02g33580	digalactosyldiacylglycerol synthase, chloroplast precursor, putative, expressed	OS02G0539100	Os02g0539100	Similar to Digalactosyldiacylglycerol synthase 1.	3.68557	Up Regulated	Chr02	19973186	19977396
XLOC_028124	LOC_Os02g38392	NBS-LRR disease resistance protein, putative, expressed	OS02G0597300	Os02g0597300	Leucine-rich repeat domain containing protein.	inf	Up Regulated	Chr02	23211708	23219912
XLOC_028148	LOC_Os02g38890	expressed protein	OS02G0601000	Os02g0601000	Conserved hypothetical protein.	inf	Up Regulated	Chr02	23513096	23513707
XLOC_032266	LOC_Os02g40784	WAX2, putative, expressed	OS02G0621300	Os02g0621300	Fatty acid hydroxylase domain containing protein.	inf	Up Regulated	Chr02	24718046	24724116
XLOC_032840	LOC_Os02g48910	ubiquitin-conjugating enzyme, putative, expressed	OS02G0721100	Os02g0721100	Similar to E2 ubiquitin-conjugating enzyme UbcH5B	-inf	Down Regulated	Chr02	29919261	29920338
XLOC_034210	LOC_Os03g06835	expressed protein	OS03G0164100	Os03g0164100	Hypothetical protein.	-inf	Down Regulated	Chr03	3463703	3467281
XLOC_038431	LOC_Os03g08284	expressed protein	OS03G0180500	Os03g0180500	Conserved hypothetical protein.	-inf	Down Regulated	Chr03	4216733	4219053
XLOC_034590	LOC_Os03g12280	expressed protein	OS03G0223301	Os03g0223301	Hypothetical gene.	inf	Up Regulated	Chr03	6456085	6457732
XLOC_038750	LOC_Os03g12760	helix-loop-helix DNA-binding domain containing protein, expressed	OS03G0229100	Os03g0229100	Similar to Helix-loop-helix DNA-binding domain containing protein.	-inf	Down Regulated	Chr03	6826702	6832274
XLOC_038878	LOC_Os03g14654	LTPL108 - Protease inhibitor/seed storage/LTP family protein precursor, expressed	OS03G0251000	Os03g0251000	Plant lipid transfer protein/seed storage/trypsin-alpha amylase inhibitor domain containing protein.	inf	Up Regulated	Chr03	7965175	7966095
XLOC_039104	LOC_Os03g18070	omega-3 fatty acid desaturase, chloroplast precursor, putative, expressed	OS03G0290300	Os03g0290300	Similar to W-3 fatty acid desaturase	4.76822	Up Regulated	Chr03	10080333	10083450
XLOC_039119	LOC_Os03g18250	expressed protein	OS03G0293700	Os03g0293700	Hypothetical conserved gene.	inf	Up Regulated	Chr03	10230814	10231357
XLOC_035732	LOC_Os03g28160	jacalin-like lectin domain containing protein, expressed	OS03G0399800	Os03g0399800	Mannose-binding lectin domain containing protein.	4.37723	Up Regulated	Chr03	16209131	16210009
XLOC_036102	LOC_Os03g37730	expressed protein	OS03G0573750	Os03g0573750	Conserved hypothetical protein.	-inf	Down Regulated	Chr03	20923578	20925443
XLOC_036107	LOC_Os03g37864	expressed protein	OS03G0575500	Os03g0575500	Conserved hypothetical protein.	-inf	Down Regulated	Chr03	21030441	21031298
XLOC_041798	LOC_Os03g61480	uncharacterized Cys-rich domain containing protein, putative, expressed	OS03G0830300	Os03g0830300	Similar to PGPS/D12.	inf	Up Regulated	Chr03	34873909	34874544
XLOC_045800	LOC_Os04g03920	expressed protein	OS04G0128700	Os04g0128700	Thioredoxin-like fold domain containing protein.	inf	Up Regulated	Chr04	1791427	1792971
XLOC_046006	LOC_Os04g08800	expressed protein	OS04G0170500	Os04g0170500	Zinc finger%2C CCHC-type domain containing protein.	inf	Up Regulated	Chr04	4814958	4822779
XLOC_042535	LOC_Os04g09654	O-methyltransferase, putative, expressed	OS04G0175900	Os04g0175900	Winged helix repressor DNA-binding domain containing protein.	inf	Up Regulated	Chr04	5178490	5186485
XLOC_042647	LOC_Os04g11980	expressed protein	OS04G0196300	Os04g0196300	Hypothetical protein.	inf	Up Regulated	Chr04	6567883	6568626
XLOC_046154	LOC_Os04g12390	transposon protein, putative, CACTA, En/Spm sub-class, expressed	OS04G0200400	Os04g0200400	Similar to OSIGBa0113K06.9 protein.	-inf	Down Regulated	Chr04	6834185	6838247
XLOC_046381	LOC_Os04g17479	expressed protein	OS04G0247500	Os04g0247500	Conserved hypothetical protein.	inf	Up Regulated	Chr04	9562464	9564711
XLOC_046485	LOC_Os04g20330	UDP-glucoronosyl/UDP-glucosyl transferase, putative, expressed	OS04G0271700	Os04g0271700	UDP-glucuronosyl/UDP-glucosyltransferase family protein.	inf	Up Regulated	Chr04	11375482	11377317
XLOC_043100	LOC_Os04g22270	expressed protein	OS04G0290000	Os04g0290000	Hypothetical conserved gene.	inf	Up Regulated	Chr04	12609522	12612253
XLOC_043501	LOC_Os04g29550	RIPER2 - Ripening-related family protein precursor, expressed	OS04G0364800	Os04g0364800	Barwin-related endoglucanase domain containing protein.	inf	Up Regulated	Chr04	17560682	17561234
XLOC_043543	LOC_Os04g30410	expressed protein	OS04G0372400	Os04g0372400	Conserved hypothetical protein.	inf	Up Regulated	Chr04	18149382	18150888
XLOC_043648	LOC_Os04g31971	expressed protein	OS04G0389500	Os04g0389500	Conserved hypothetical protein.	inf	Up Regulated	Chr04	19148766	19152021
XLOC_047118	LOC_Os04g32820	expressed protein	OS04G0400600	Os04g0400600	Similar to OSIGBa0113L04.4 protein.	inf	Up Regulated	Chr04	19819411	19820460
XLOC_047626	LOC_Os04g40190	circumsporozoite protein, putative, expressed	OS04G0478000	Os04g0478000	Protein of unknown function DUF3778 domain containing protein.	inf	Up Regulated	Chr04	23915755	23917013
XLOC_044988	LOC_Os04g51080	scramblase, putative, expressed	OS04G0599400	Os04g0599400	Scramblase family protein.	inf	Up Regulated	Chr04	30241621	30246571
XLOC_045070	LOC_Os04g52210	terpene synthase, putative, expressed	KSL3	Os04g0611700	Similar to Ent-kaurene synthase-like 3.	inf	Up Regulated	Chr04	31019366	31024094
XLOC_045123	LOC_Os04g52660	expressed protein	OS04G0616900	Os04g0616900	Similar to H0525G02.14 protein.	inf	Up Regulated	Chr04	31340284	31344722
XLOC_048554	LOC_Os04g53130	bromodomain containing protein, expressed	OS04G0622800	Os04g0622800	Similar to bromodomain containing protein.	-inf	Down Regulated	Chr04	31646260	31649090
XLOC_049438	LOC_Os05g04500	peroxidase precursor, putative, expressed	OS05G0135500	Os05g0135500	Haem peroxidase family protein.	4.83179	Up Regulated	Chr05	2080596	2082747
XLOC_049599	LOC_Os05g06630	expressed protein	OS05G0158200	Os05g0158200	Peptidase%2C trypsin-like serine and cysteine domain containing protein.	inf	Up Regulated	Chr05	3424668	3428098
XLOC_049742	LOC_Os05g08860	expressed protein	OS05G0181300	Os05g0181300	Conserved hypothetical protein.	inf	Up Regulated	Chr05	4895051	4895815
XLOC_052832	LOC_Os05g09280	AGAP006957-PA, putative, expressed	OS05G0184901	Os05g0184901	Phospholipase A2%2C active site domain containing protein.	inf	Up Regulated	Chr05	5187763	5189754
XLOC_052863	LOC_Os05g09724	HAD superfamily phosphatase, putative, expressed	OS05G0189900	Os05g0189900	Vegetative storage protein/acid phosphatase domain containing protein.	inf	Up Regulated	Chr05	5508435	5510290
XLOC_053176	LOC_Os05g15530	aminotransferase domain containing protein, putative, expressed	OS05G0244700	Os05g0244700	Aminotransferase%2C class IV family protein.	-inf	Down Regulated	Chr05	8785501	8787555
XLOC_050278	LOC_Os05g20304	expressed protein	OS05G0281400	Os05g0281400	Protein of unknown function DUF810 domain containing protein.	inf	Up Regulated	Chr05	11891584	11892690
XLOC_050366	LOC_Os05g23393	expressed protein	OS05G0298900	Os05g0298900	Hypothetical protein.	inf	Up Regulated	Chr05	13366942	13367660
XLOC_053625	LOC_Os05g26194	expressed protein	OS05G0328000	Os05g0328000	Hypothetical protein.	-inf	Down Regulated	Chr05	15245153	15245759
XLOC_050694	LOC_Os05g29170	expressed protein	OS05G0359700	Os05g0359700	Conserved hypothetical protein.	-inf	Down Regulated	Chr05	17135216	17135756
XLOC_053906	LOC_Os05g30940	vacuolar calcium binding protein, putative, expressed	OS05G0372900	Os05g0372900	Conserved hypothetical protein.	-inf	Down Regulated	Chr05	17962056	17964229
XLOC_051226	LOC_Os05g37530	expressed protein	OS05G0447800	Os05g0447800	Similar to H0212B02.6 protein.	-inf	Down Regulated	Chr05	21970094	21970820
XLOC_054486	LOC_Os05g39650	phytanoyl-CoA dioxygenase, putative, expressed	OS05G0473900	Os05g0473900	Phytanoyl-CoA dioxygenase family protein.	inf	Up Regulated	Chr05	23273424	23280929
XLOC_051868	LOC_Os05g46890	expressed protein	OS05G0546800	Os05g0546800	Protein of unknown function DUF3615 domain containing protein.	-inf	Down Regulated	Chr05	27139104	27142103
XLOC_051869	LOC_Os05g46920	expressed protein	OS05G0547100	Os05g0547100	Conserved hypothetical protein.	-inf	Down Regulated	Chr05	27150613	27153702
XLOC_051871	LOC_Os05g46954	expressed protein	OS05G0547700	Os05g0547700	Conserved hypothetical protein.	-inf	Down Regulated	Chr05	27168590	27171366
XLOC_055003	LOC_Os05g48180	expressed protein	OS05G0555450	Os05g0555450	Hypothetical gene.	-inf	Down Regulated	Chr05	27613970	27614479
XLOC_052041	LOC_Os05g49684	expressed protein	OS05G0571800	Os05g0571800	Similar to H0402C08.3 protein.	inf	Up Regulated	Chr05	28494215	28494883
XLOC_052090	LOC_Os05g50330	expressed protein	OS05G0579500	Os05g0579500	Similar to 10A19I.7.	inf	Up Regulated	Chr05	28838408	28840715
XLOC_058694	LOC_Os06g02640	ripening-related protein precursor, putative, expressed	OS06G0116933	Os06g0116933	Conserved hypothetical protein.	inf	Up Regulated	Chr06	937903	938638
XLOC_055572	LOC_Os06g04399	hypersensitive-induced reaction protein 4, putative, expressed	OS06G0135000	Os06g0135000	Similar to Hypersensitive-induced reaction protein 4.	-inf	Down Regulated	Chr06	1880536	1890909
XLOC_055823	LOC_Os06g07790	retrotransposon protein, putative, unclassified, expressed	OS06G0174800	Os06g0174800	Conserved hypothetical protein.	inf	Up Regulated	Chr06	3781124	3782897
XLOC_059137	LOC_Os06g08640	transferase family protein, putative, expressed	HCT4	Os06g0185500	Transferase family protein.	inf	Up Regulated	Chr06	4301774	4303137
XLOC_056168	LOC_Os06g12170	expressed protein	OS06G0226000	Os06g0226000	Similar to Transposase	-inf	Down Regulated	Chr06	6515578	6519177
XLOC_059722	LOC_Os06g16050	transposon protein, putative, CACTA, En/Spm sub-class, expressed	OS06G0271500	Os06g0271500	Transposon%2C En/Spm-like domain containing protein.	-inf	Down Regulated	Chr06	9130979	9135885
XLOC_059786	LOC_Os06g16919	expressed protein	OS06G0280900	Os06g0280900	Conserved hypothetical protein.	inf	Up Regulated	Chr06	9805249	9809070
XLOC_056562	LOC_Os06g17970	NBS-LRR disease resistance protein, putative, expressed	OS06G0287700	Os06g0287700	Similar to NBS-LRR disease resistance protein homologue	inf	Up Regulated	Chr06	10445136	10451095
XLOC_059862	LOC_Os06g18670	anthocyanidin 3-O-glucosyltransferase, putative, expressed	OS06G0289900	Os06g0289900	UDP-glucuronosyl/UDP-glucosyltransferase family protein.	5.13645	Up Regulated	Chr06	10588157	10589935
XLOC_057585	LOC_Os06g38210	expressed protein	OS06G0580100	Os06g0580100	Similar to cDNA clone:006-306-H07%2C full insert sequence.	6.00768	Up Regulated	Chr06	22613997	22617392
XLOC_057601	LOC_Os06g38430	expressed protein	OS06G0582400	Os06g0582400	Conserved hypothetical protein.	inf	Up Regulated	Chr06	22766880	22767564
XLOC_057603	LOC_Os06g38450	vignain precursor, putative, expressed	OS06G0582600	Os06g0582600	Similar to Cysteine proteinase.	inf	Up Regulated	Chr06	22779408	22781032
XLOC_061180	LOC_Os06g42060	expressed protein	OS06G0626200	Os06g0626200	Similar to cDNA%2C clone: J065099M17%2C full insert sequence.	-inf	Down Regulated	Chr06	25269144	25270617
XLOC_061503	LOC_Os06g46160	expressed protein	OS06G0674100	Os06g0674100	Conserved hypothetical protein.	inf	Up Regulated	Chr06	27975960	27996922
XLOC_061578	LOC_Os06g47360	beta-expansin precursor, putative, expressed	OS06G0688200	Os06g0688200	Similar to blight-associated protein p12.	inf	Up Regulated	Chr06	28707333	28708349
XLOC_058337	LOC_Os06g48240	AAA ATPase, putative, expressed	OS06G0697500	Os06g0697500	ATPase%2C AAA-type%2C core domain containing protein.	-inf	Down Regulated	Chr06	29180263	29181822
XLOC_061730	LOC_Os06g49660	transferase family protein, putative, expressed	OS06G0710700	Os06g0710700	Similar to Benzoyl coenzyme A: benzyl alcohol benzoyl transferase	5.47011	Up Regulated	Chr06	30051760	30053353
XLOC_061750	LOC_Os06g49930	OsFBX207 - F-box domain containing protein, expressed	OS06G0713400	Os06g0713400	Cyclin-like F-box domain containing protein.	-inf	Down Regulated	Chr06	30225296	30230658
XLOC_058566	LOC_Os06g51380	ROOT HAIRLESS 1, putative, expressed	OS06G0730200	Os06g0730200	Similar to ROOT HAIRLESS 1.	-inf	Down Regulated	Chr06	31118701	31120365
XLOC_065134	LOC_Os07g02430	expressed protein	OS07G0115200	Os07g0115200	Conserved hypothetical protein.	-inf	Down Regulated	Chr07	834312	835728
XLOC_062238	LOC_Os07g04500	expressed protein	OS07G0137600	Os07g0137600	Conserved hypothetical protein.	inf	Up Regulated	Chr07	1985491	1987785
XLOC_062465	LOC_Os07g07530	expressed protein	OS07G0170900	Os07g0170900	Conserved hypothetical protein.	-inf	Down Regulated	Chr07	3754391	3757854
XLOC_062689	LOC_Os07g10480	expressed protein	OS07G0204800	Os07g0204800	Similar to Charged multivesicular body protein 2a.	inf	Up Regulated	Chr07	5640465	5642747
XLOC_062766	LOC_Os07g11739	cytochrome P450, putative, expressed	OS07G0217600	Os07g0217600	CytochromeP450 monooxygenase%2C Diterpenoid phytoalexin biosynthesis%2C Bacterial blight resistance	inf	Up Regulated	Chr07	6494464	6501972
XLOC_066881	LOC_Os07g33730	NB-ARC domain containing protein, expressed	OS07G0521600	Os07g0521600	Similar to NBS-LRR protein	-inf	Down Regulated	Chr07	20164250	20170161
XLOC_064038	LOC_Os07g35960	expressed protein	OS07G0543500	Os07g0543500	Armadillo-like helical domain containing protein.	inf	Up Regulated	Chr07	21513061	21517031
XLOC_064602	LOC_Os07g43740	zinc finger, C3HC4 type domain containing protein, expressed	OS07G0631200	Os07g0631200	Zinc finger%2C RING/FYVE/PHD-type domain containing protein.	4.91769	Up Regulated	Chr07	26173594	26174381
XLOC_064777	LOC_Os07g46280	Os7bglu26 - beta-mannosidase/glucosidase/exoglucanase, expressed	OS07G0656200	Os07g0656200	Similar to Beta-glucosidase 26.	inf	Up Regulated	Chr07	27615672	27618594
XLOC_068524	LOC_Os08g07330	RGH1A, putative, expressed	OS08G0170100	Os08g0170100	NB-ARC domain containing protein.	inf	Up Regulated	Chr08	4105459	4107105
XLOC_068707	LOC_Os08g09760	OsFBX275 - F-box domain containing protein, expressed	OS08G0197500	Os08g0197500	Cyclin-like F-box domain containing protein.	inf	Up Regulated	Chr08	5638268	5643201
XLOC_068719	LOC_Os08g09860	hydroxyacid oxidase 1, putative, expressed	OS08G0198700	Os08g0198700	Similar to Glycolate oxidase	inf	Up Regulated	Chr08	5691119	5697423
XLOC_069017	LOC_Os08g14880	transposon protein, putative, unclassified, expressed	OS08G0246700	Os08g0246700	Hypothetical gene.	inf	Up Regulated	Chr08	8966303	8966798
XLOC_072001	LOC_Os08g16350	expressed protein	OS08G0263300	Os08g0263300	Similar to cDNA clone:J013108L16%2C full insert sequence.	-inf	Down Regulated	Chr08	9976975	9979975
XLOC_069935	LOC_Os08g31670	transporter, putative, expressed	OS08G0409900	Os08g0409900	Major facilitator superfamily protein.	-inf	Down Regulated	Chr08	19632713	19635614
XLOC_073429	LOC_Os08g41580	ubiquitin carboxyl-terminal hydrolase, putative, expressed	OS08G0527600	Os08g0527600	Similar to Ubiquitin carboxyl-terminal hydrolase.	-inf	Down Regulated	Chr08	26263392	26268141
XLOC_070796	LOC_Os08g42700	resistance protein, putative, expressed	OS08G0539700	Os08g0539700	NB-ARC domain containing protein.	-6.74881	Down Regulated	Chr08	26989663	26997637
XLOC_076043	LOC_Os09g02780	OsMADS77 - MADS-box family gene with M-alpha type-box, expressed	OS09G0116000	Os09g0116000	Transcription factor%2C MADS-box domain containing protein.	inf	Up Regulated	Chr09	1272404	1272962
XLOC_076069	LOC_Os09g03140	cytokinin-O-glucosyltransferase 2, putative, expressed	OS09G0119600	Os09g0119600	UDP-glucuronosyl/UDP-glucosyltransferase family protein.	inf	Up Regulated	Chr09	1503777	1505356
XLOC_076409	LOC_Os09g10201	expressed protein	OS09G0273950	Os09g0273950	Conserved hypothetical protein.	inf	Up Regulated	Chr09	5555451	5556325
XLOC_074182	LOC_Os09g10204	expressed protein	OS09G0274100	Os09g0274100	Similar to H0402C08.3 protein.	inf	Up Regulated	Chr09	5556500	5557546
XLOC_074379	LOC_Os09g13650	microtubule-associated protein, putative, expressed	OS09G0307300	Os09g0307300	Targeting for Xklp2 family protein.	inf	Up Regulated	Chr09	7964047	7967912
XLOC_074657	LOC_Os09g18594	protein kinase domain containing protein, expressed	OS09G0355400	Os09g0355400	Protein kinase%2C core domain containing protein.	inf	Up Regulated	Chr09	11387148	11396236
XLOC_074696	LOC_Os09g19820	aminopeptidase, putative, expressed	OS09G0362800	Os09g0362800	Hypothetical conserved gene.	inf	Up Regulated	Chr09	11857644	11866452
XLOC_076946	LOC_Os09g20024	expressed protein	OS09G0365100	Os09g0365100	Hypothetical conserved gene.	inf	Up Regulated	Chr09	11994039	11994786
XLOC_077061	LOC_Os09g21689	expressed protein	OS09G0385300	Os09g0385300	Hypothetical protein.	inf	Up Regulated	Chr09	13139466	13147163
XLOC_074843	LOC_Os09g22280	expressed protein	OS09G0390400	Os09g0390400	Similar to OsRAD23-like.	inf	Up Regulated	Chr09	13470482	13472871
XLOC_075492	LOC_Os09g32570	alcohol dehydrogenase GroES-like domain containing protein, expressed	OS09G0502500	Os09g0502500	Alcohol dehydrogenase superfamily%2C zinc-containing protein.	-inf	Down Regulated	Chr09	19443221	19444839
XLOC_075638	LOC_Os09g35580	expressed protein	OS09G0523700	Os09g0523700	Similar to Cold-regulated protein.	-inf	Down Regulated	Chr09	20450612	20451242
XLOC_012324	LOC_Os10g04180	NB-ARC domain containing protein, expressed	OS10G0131800	Os10g0131800	Similar to NBS-LRR class disease resistance protein.	inf	Up Regulated	Chr10	1949424	1956931
XLOC_010102	LOC_Os10g05088	GDSL-like lipase/acylhydrolase, putative, expressed	OS10G0140300	Os10g0140300	Esterase%2C SGNH hydrolase-type domain containing protein.	-inf	Down Regulated	Chr10	2492587	2496864
XLOC_012616	LOC_Os10g10130	OsWAK112d - OsWAK receptor-like protein kinase, expressed	OS10G0180800	Os10g0180800	Wall-associated kinase%2C Negative regulation of rice blast resistance	inf	Up Regulated	Chr10	5539742	5544578
XLOC_010386	LOC_Os10g10580	expressed protein	OS10G0185200	Os10g0185200	Similar to ADL6	-inf	Down Regulated	Chr10	5841200	5843444
XLOC_012698	LOC_Os10g11889	expressed protein	OS10G0195250	Os10g0195250	Conserved hypothetical protein.	inf	Up Regulated	Chr10	6597057	6599557
XLOC_010545	LOC_Os10g16930	expressed protein	OS10G0317300	Os10g0317300	Conserved hypothetical protein.	-inf	Down Regulated	Chr10	8462194	8464904
XLOC_010547	LOC_Os10g16974	cytochrome P450, putative, expressed	CYP75B4	Os10g0317900	Chrysoeriol 5'-Hydroxylase%2C Flavonoid B-ring hydroxylase%2C Tricin biosynthesis	5.561	Up Regulated	Chr10	8494247	8504238
XLOC_013363	LOC_Os10g27310	expressed protein	OS10G0413101	Os10g0413101	Similar to H0815C01.6 protein.	inf	Up Regulated	Chr10	14408000	14409842
XLOC_011126	LOC_Os10g28254	expressed protein	OS10G0418300	Os10g0418300	Hypothetical conserved gene.	inf	Up Regulated	Chr10	14693331	14694231
XLOC_013938	LOC_Os10g36500	invertase/pectin methylesterase inhibitor family protein, putative, expressed	OS10G0508700	Os10g0508700	Pectinesterase inhibitor domain containing protein.	3.78729	Up Regulated	Chr10	19530117	19532281
XLOC_012066	LOC_Os10g42020	RALFL29 - Rapid ALkalinization Factor RALF family protein precursor, expressed	OS10G0569800	Os10g0569800	Similar to RIR1b protein.	-inf	Down Regulated	Chr10	22587846	22592131
XLOC_012071	LOC_Os10g42060	ribosome inactivating protein, putative, expressed	OS10G0570700	Os10g0570700	Ribosome-inactivating protein family protein.	-inf	Down Regulated	Chr10	22627962	22628853
XLOC_017532	LOC_Os11g02000	retrotransposon protein, putative, unclassified, expressed	OS11G0111000	Os11g0111000	Conserved hypothetical protein.	inf	Up Regulated	Chr11	532997	534481
XLOC_014616	LOC_Os11g02424	LTPL9 - Protease inhibitor/seed storage/LTP family protein precursor, expressed	OS11G0116200	Os11g0116200	Similar to nonspecific lipid-transfer protein 3.	4.61142	Up Regulated	Chr11	722932	726970
XLOC_017727	LOC_Os11g04894	expressed protein	OS11G0146000	Os11g0146000	Conserved hypothetical protein.	-inf	Down Regulated	Chr11	2087122	2087685
XLOC_014789	LOC_Os11g05160	DNA binding protein, putative, expressed	OS11G0149100	Os11g0149100	Protein of unknown function DUF296 domain containing protein.	inf	Up Regulated	Chr11	2271009	2274026
XLOC_015058	LOC_Os11g08940	RNA polymerases N 8 kDa subunit, putative, expressed	OS11G0194800	Os11g0194800	Similar to DNA-directed RNA polymerase II 7.6 kDa polypeptide	-inf	Down Regulated	Chr11	4731976	4734085
XLOC_018077	LOC_Os11g09680	expressed protein	OS11G0202300	Os11g0202300	Cyclin-like F-box domain containing protein.	inf	Up Regulated	Chr11	5168779	5172260
XLOC_015099	LOC_Os11g09684	expressed protein	OS11G0202350	Os11g0202350	Conserved hypothetical protein.	inf	Up Regulated	Chr11	5168779	5172260
XLOC_015117	LOC_Os11g09979	expressed protein	OS11G0206000	Os11g0206000	Conserved hypothetical protein.	-inf	Down Regulated	Chr11	5349279	5354810
XLOC_015270	LOC_Os11g12050	NBS-LRR type disease resistance protein, putative, expressed	OS11G0227800	Os11g0227800	NB-ARC domain containing protein.	inf	Up Regulated	Chr11	6703145	6708873
XLOC_015281	LOC_Os11g12350	disease resistance protein, putative, expressed	OS11G0229700	Os11g0229700	Similar to NBS-LRR-like protein.	inf	Up Regulated	Chr11	6897655	6898840
XLOC_015381	LOC_Os11g14120	expressed protein	OS11G0245900	Os11g0245900	Hypothetical protein.	-inf	Down Regulated	Chr11	7865726	7867485
XLOC_018694	LOC_Os11g20310	expressed protein	OS11G0308100	Os11g0308100	Similar to Transposase of Tn10 [Oryza sativa	-inf	Down Regulated	Chr11	11736081	11739401
XLOC_016529	LOC_Os11g33970	plant protein of unknown function domain containing protein, expressed	OS11G0541600	Os11g0541600	Protein of unknown function DUF247%2C plant domain containing protein.	inf	Up Regulated	Chr11	19858667	19870853
XLOC_016733	LOC_Os11g37050	expressed protein	OS11G0579200	Os11g0579200	Similar to Leucine Rich Repeat family protein%2C expressed.	inf	Up Regulated	Chr11	21872062	21873054
XLOC_019545	LOC_Os11g37490	expressed protein	OS11G0585200	Os11g0585200	Hypothetical protein.	-inf	Down Regulated	Chr11	22134434	22135199
XLOC_019615	LOC_Os11g38520	expressed protein	OS11G0598300	Os11g0598300	NB-ARC domain containing protein.	inf	Up Regulated	Chr11	22821906	22827551
XLOC_016905	LOC_Os11g39320	LZ-NBS-LRR class, putative, expressed	OS11G0606500	Os11g0606500	Similar to NB-ARC domain containing protein%2C expressed.	-inf	Down Regulated	Chr11	23409061	23414136
XLOC_019874	LOC_Os11g42480	transferase family domain containing protein, expressed	OS11G0644500	Os11g0644500	Similar to Transferase family protein%2C expressed.	inf	Up Regulated	Chr11	25583802	25585451
XLOC_017121	LOC_Os11g42500	dirigent, putative, expressed	OS11G0644700	Os11g0644700	Plant disease resistance response protein family protein.	5.54686	Up Regulated	Chr11	25593754	25594874
XLOC_017125	LOC_Os11g42550	dirigent, putative, expressed	OS11G0645400	Os11g0645400	Plant disease resistance response protein family protein.	6.4976	Up Regulated	Chr11	25617773	25618559
XLOC_019988	LOC_Os11g44380	expressed protein	OS11G0665600	Os11g0665600	Helix-turn-helix%2C Fis-type domain containing protein.	-inf	Down Regulated	Chr11	26831963	26832713
XLOC_020070	LOC_Os11g45790	NB-ARC domain containing protein, expressed	OS11G0684700	Os11g0684700	Similar to NB-ARC domain containing protein%2C expressed.	inf	Up Regulated	Chr11	27703768	27707310
XLOC_017332	LOC_Os11g45820	expressed protein	OS11G0685400	Os11g0685400	Hypothetical conserved gene.	inf	Up Regulated	Chr11	27723835	27726283
XLOC_017366	LOC_Os11g46870	protein kinase, putative, expressed	OS11G0691280	Os11g0691280	EGF-type aspartate/asparagine hydroxylation site domain containing protein.	inf	Up Regulated	Chr11	28095812	28160514
XLOC_020376	LOC_Os12g02330	LTPL13 - Protease inhibitor/seed storage/LTP family protein precursor, expressed	OS12G0115300	Os12g0115300	Plant lipid transfer protein and hydrophobic protein%2C helical domain containing protein.	inf	Up Regulated	Chr12	746161	747120
XLOC_023039	LOC_Os12g02370	chalcone--flavonone isomerase, putative, expressed	OS12G0115700	Os12g0115700	Chalcone isomerase domain containing protein.	inf	Up Regulated	Chr12	766440	768578
XLOC_023144	LOC_Os12g03800	expressed protein	OS12G0132000	Os12g0132000	Hypothetical protein.	-inf	Down Regulated	Chr12	1550318	1551245
XLOC_023168	LOC_Os12g04110	pentatricopeptide, putative, expressed	OS12G0135051	Os12g0135051	Similar to Phosphoglycerate mutase family protein%2C expressed.	inf	Up Regulated	Chr12	1722708	1724168
XLOC_020537	LOC_Os12g04650	zinc finger, C3HC4 type domain containing protein, expressed	OS12G0140600	Os12g0140600	Zinc finger%2C RING/FYVE/PHD-type domain containing protein.	inf	Up Regulated	Chr12	1969714	1971362
XLOC_021013	LOC_Os12g12090	expressed protein	OS12G0222300	Os12g0222300	Conserved hypothetical protein.	-inf	Down Regulated	Chr12	6625463	6626040
XLOC_023666	LOC_Os12g12115	expressed protein	OS12G0222650	Os12g0222650	Hypothetical gene.	-inf	Down Regulated	Chr12	6643579	6644023
XLOC_021015	LOC_Os12g12120	verticillium wilt disease resistance protein precursor, putative, expressed	OS12G0222800	Os12g0222800	Leucine-rich repeat%2C N-terminal domain containing protein.	-inf	Down Regulated	Chr12	6647364	6650382
XLOC_021029	LOC_Os12g12514	NADP-dependent oxidoreductase, putative, expressed	OS12G0226400	Os12g0226400	Similar to 2-alkenal reductase.	-inf	Down Regulated	Chr12	6889995	6896735
XLOC_021250	LOC_Os12g16130	transposon protein, putative, unclassified, expressed	OS12G0262100	Os12g0262100	HAT dimerisation domain containing protein.	-inf	Down Regulated	Chr12	9209609	9211645
XLOC_021909	LOC_Os12g30180	protein kinase domain containing protein, expressed	OS12G0486900	Os12g0486900	Similar to Protein kinase domain containing protein%2C expressed.	-inf	Down Regulated	Chr12	18116035	18120679
XLOC_022453	LOC_Os12g38100	membrane associated DUF588 domain containing protein, putative, expressed	OS12G0568700	Os12g0568700	Uncharacterised protein family UPF0497%2C trans-membrane plant domain containing protein.	inf	Up Regulated	Chr12	23399037	23399785
XLOC_022591	LOC_Os12g39710	expressed protein	OS12G0587200	Os12g0587200	Protein of unknown function DUF1618 domain containing protein.	inf	Up Regulated	Chr12	24526714	24562995
XLOC_002546			OS01G0615000	Os01g0615000	Hypothetical protein.	inf	Up Regulated	Chr01	24387023	24387834
XLOC_003247			OS01G0726801			inf	Up Regulated	Chr01	30298620	30299053
XLOC_003673			EPlOSAG00000052524			-inf	Down Regulated	Chr01	33506192	33545680
XLOC_004229			OS01G0879100	Os01g0879100	Hypothetical protein.	-inf	Down Regulated	Chr01	38147022	38148018
XLOC_004762			OS01G0959750	Os01g0959750	Conserved hypothetical protein.	-inf	Down Regulated	Chr01	42301802	42302292
XLOC_004900			OS01G0103400	Os01g0103400	Hypothetical gene.	inf	Up Regulated	Chr01	185188	185828
XLOC_006109			-			-inf	Down Regulated	Chr01	10211885	10212515
XLOC_007229			OS01G0584300	Os01g0584300	Conserved hypothetical protein.	inf	Up Regulated	Chr01	22691685	22692492
XLOC_007375			OS01G0612350	Os01g0612350	Hypothetical gene.	-inf	Down Regulated	Chr01	24261981	24267594
XLOC_008462			EPlOSAG00000019621			-inf	Down Regulated	Chr01	33506192	33545680
XLOC_008589			OS01G0813350	Os01g0813350	Hypothetical gene.	-inf	Down Regulated	Chr01	34576921	34577619
XLOC_009670			-			inf	Up Regulated	Chr01	670811	670965
XLOC_009723			-			inf	Up Regulated	Chr01	10896789	10897754
XLOC_009802			-			inf	Up Regulated	Chr01	31415561	31416888
XLOC_010748			EPlOSAG00000034732			-inf	Down Regulated	Chr10	10902301	10902457
XLOC_011229			OS10G0437550	Os10g0437550	Similar to H0821G03.14 protein.	inf	Up Regulated	Chr10	15670941	15672062
XLOC_012010			OS10G0562900			-inf	Down Regulated	Chr10	22213938	22214320
XLOC_012554			OS10G0165400	Os10g0165400	Hypothetical gene.	-inf	Down Regulated	Chr10	4509070	4509912
XLOC_013662			OS10G0469300	Os10g0469300	Leucine-rich repeat%2C N-terminal domain containing protein.	inf	Up Regulated	Chr10	17345536	17350070
XLOC_014053			EPlOSAG00000053157			-inf	Down Regulated	Chr10	20469259	20469346
XLOC_014409			-			inf	Up Regulated	Chr10	227015	227216
XLOC_014420			-			inf	Up Regulated	Chr10	5356873	5357202
XLOC_014455			-			inf	Up Regulated	Chr10	12422829	12423372
XLOC_014456			-			inf	Up Regulated	Chr10	12426076	12426536
XLOC_014509			-			inf	Up Regulated	Chr10	22595187	22599360
XLOC_014512			-			inf	Up Regulated	Chr10	22824814	22825928
XLOC_016954			OS11G0617800	Os11g0617800	Similar to OSIGBa0140A01.4 protein.	inf	Up Regulated	Chr11	24041012	24056259
XLOC_017334			-			inf	Up Regulated	Chr11	27727980	27729138
XLOC_017362			OS11G0689800			-inf	Down Regulated	Chr11	28031067	28032957
XLOC_017589			OS11G0123033	Os11g0123033	Amidase family protein.	inf	Up Regulated	Chr11	1028031	1030679
XLOC_018705			OS11G0311100	Os11g0311100	Similar to Pantothenate kinase family protein.	inf	Up Regulated	Chr11	11956177	11958426
XLOC_019448			OS11G0567200	Os11g0567200	Hypothetical protein.	inf	Up Regulated	Chr11	21102793	21104582
XLOC_019723			EPlOSAG00000030525			inf	Up Regulated	Chr11	24041012	24056259
XLOC_020097			OS11G0690466	Os11g0690466	Hypothetical protein.	-inf	Down Regulated	Chr11	28075456	28079800
XLOC_020256			-			inf	Up Regulated	Chr11	24059204	24059930
XLOC_020887			OS12G0199050	Os12g0199050	Hypothetical protein.	inf	Up Regulated	Chr12	5132645	5135246
XLOC_023390			EPlOSAG00000017744			inf	Up Regulated	Chr12	3630143	3630943
XLOC_025597			-			inf	Up Regulated	Chr12	9864527	9865080
XLOC_025626			-			inf	Up Regulated	Chr12	19744754	19745268
XLOC_027077			OS02G0310200	Os02g0310200	Conserved hypothetical protein.	inf	Up Regulated	Chr02	12185505	12187024
XLOC_027242			EPlOSAG00000001365			-inf	Down Regulated	Chr02	14284944	14285032
XLOC_027875			snoZ221_snoR21b			inf	Up Regulated	Chr02	21024270	21024377
XLOC_028096			OS02G0594232	Os02g0594232	Hypothetical conserved gene.	5.22517	Up Regulated	Chr02	23008658	23011151
XLOC_028229			OS02G0613150	Os02g0613150	Hypothetical protein.	inf	Up Regulated	Chr02	24163520	24165713
XLOC_033607			-			inf	Up Regulated	Chr02	3585148	3586024
XLOC_033655			-			inf	Up Regulated	Chr02	16733127	16733675
XLOC_033679			-			inf	Up Regulated	Chr02	23447758	23448266
XLOC_033699			-			inf	Up Regulated	Chr02	28960665	28960981
XLOC_035509			OS03G0365250	Os03g0365250	Conserved hypothetical protein.	-inf	Down Regulated	Chr03	14249196	14271743
XLOC_036321			OS03G0618900			inf	Up Regulated	Chr03	23465078	23466826
XLOC_036349			EPlOSAG00000019988			-4.22675	Down Regulated	Chr03	23658287	23659958
XLOC_036578			EPlOSAG00000019577			-inf	Down Regulated	Chr03	26009064	26009157
XLOC_036921			OS03G0716900	Os03g0716900	Hypothetical gene.	inf	Up Regulated	Chr03	29013348	29014095
XLOC_037366			OS03G0785100	Os03g0785100	Conserved hypothetical protein.	inf	Up Regulated	Chr03	32587389	32588169
XLOC_039747			OS03G0399950	Os03g0399950	Hypothetical protein.	inf	Up Regulated	Chr03	16214469	16215417
XLOC_040946			OS03G0708250	Os03g0708250	Conserved hypothetical protein.	inf	Up Regulated	Chr03	28559563	28560214
XLOC_041277			EPlOSAG00000003207			3.76029	Up Regulated	Chr03	31184122	31184304
XLOC_041757			OS03G0823350	Os03g0823350	Conserved hypothetical protein.	5.4681	Up Regulated	Chr03	34562309	34562482
XLOC_042024			-			inf	Up Regulated	Chr03	9187894	9188340
XLOC_042116			OS04G0101550	Os04g0101550	Hypothetical protein.	6.67108	Up Regulated	Chr04	99796	101630
XLOC_042516			OS04G0172560	Os04g0172560	Hypothetical gene.	inf	Up Regulated	Chr04	4939801	4940413
XLOC_042750			OS04G0218350	Os04g0218350	Similar to cDNA%2C clone: J075169H23%2C full insert sequence.	inf	Up Regulated	Chr04	7907326	7910914
XLOC_042835			EPlOSAG00000020088			-6.00901	Down Regulated	Chr04	9094181	9095671
XLOC_042840			EPlOSAG00000035177			-inf	Down Regulated	Chr04	9098104	9098260
XLOC_043739			OS04G0402700	Os04g0402700	Hypothetical protein.	inf	Up Regulated	Chr04	19962992	19963556
XLOC_044311			-			inf	Up Regulated	Chr04	24454773	24456348
XLOC_044517			OS04G0523812	Os04g0523812	Conserved hypothetical protein.	inf	Up Regulated	Chr04	26214047	26215366
XLOC_045242			Plant_U3			7.08515	Up Regulated	Chr04	32154173	32154397
XLOC_046085			OS04G0183401	Os04g0183401	Hypothetical protein.	inf	Up Regulated	Chr04	5686451	5689437
XLOC_046173			OS04G0203600	Os04g0203600	Similar to cDNA clone:002-100-D12%2C full insert sequence.	inf	Up Regulated	Chr04	7020912	7022831
XLOC_046233			OS04G0219000	Os04g0219000	Similar to cDNA%2C clone: J075169H23%2C full insert sequence.	inf	Up Regulated	Chr04	7955826	7960456
XLOC_047465			OS04G0454250	Os04g0454250	Hypothetical protein.	4.73255	Up Regulated	Chr04	22744191	22748050
XLOC_048181			OS04G0565750	Os04g0565750	Hypothetical gene.	inf	Up Regulated	Chr04	28367021	28367958
XLOC_048553			OS04G0622501	Os04g0622501	Hypothetical gene.	inf	Up Regulated	Chr04	31633830	31639598
XLOC_049088			-			inf	Up Regulated	Chr04	4921471	4921951
XLOC_049101			-			inf	Up Regulated	Chr04	11261171	11261432
XLOC_049111			-			inf	Up Regulated	Chr04	14945407	14945949
XLOC_049163			-			inf	Up Regulated	Chr04	28269793	28270434
XLOC_055289			-			inf	Up Regulated	Chr05	4802562	4803261
XLOC_055318			-			inf	Up Regulated	Chr05	16659818	16660022
XLOC_056409			OS06G0267450	Os06g0267450	Hypothetical protein.	4.66402	Up Regulated	Chr06	8876050	8877757
XLOC_056856			OS06G0344201	Os06g0344201	Conserved hypothetical protein.	-inf	Down Regulated	Chr06	13780711	13781695
XLOC_057507			OS06G0566700	Os06g0566700	Conserved hypothetical protein.	inf	Up Regulated	Chr06	21876789	21878108
XLOC_057768			EPlOSAG00000014687			inf	Up Regulated	Chr06	24243627	24251136
XLOC_058890			OS06G0147275	Os06g0147275	Hypothetical protein.	inf	Up Regulated	Chr06	2472737	2473344
XLOC_060882			OS06G0579600	Os06g0579600	Similar to F-box domain containing protein.	inf	Up Regulated	Chr06	22594114	22598173
XLOC_061241			OS06G0637800	Os06g0637800	Hypothetical gene.	-inf	Down Regulated	Chr06	25905960	25906430
XLOC_061935			-			inf	Up Regulated	Chr06	10464524	10464916
XLOC_061970			-			inf	Up Regulated	Chr06	21162400	21163149
XLOC_061976			-			inf	Up Regulated	Chr06	22502386	22502633
XLOC_061977			-			inf	Up Regulated	Chr06	22589423	22590542
XLOC_061978			-			inf	Up Regulated	Chr06	22601864	22602083
XLOC_062074			OS07G0110650	Os07g0110650	Hypothetical gene.	inf	Up Regulated	Chr07	597034	598203
XLOC_062129			OS07G0121500	Os07g0121500	Hypothetical conserved gene.	inf	Up Regulated	Chr07	1127344	1127947
XLOC_062858			OS07G0236300	Os07g0236300	Hypothetical gene.	-inf	Down Regulated	Chr07	7581081	7583587
XLOC_064362			OS07G0596200	Os07g0596200	Conserved hypothetical protein.	-inf	Down Regulated	Chr07	24262435	24263105
XLOC_065493			OS07G0173850	Os07g0173850	Hypothetical gene.	inf	Up Regulated	Chr07	3895073	3895682
XLOC_065734			OS07G0216100	Os07g0216100	Hypothetical gene.	inf	Up Regulated	Chr07	6376132	6376887
XLOC_066697			OS07G0492300	Os07g0492300	Hypothetical protein.	inf	Up Regulated	Chr07	18357750	18358722
XLOC_067975			-			inf	Up Regulated	Chr07	2502845	2503488
XLOC_067978			-			inf	Up Regulated	Chr07	2506712	2507554
XLOC_068017			-			inf	Up Regulated	Chr07	19478380	19479106
XLOC_068023			-			inf	Up Regulated	Chr07	21489962	21492483
XLOC_068024			-			inf	Up Regulated	Chr07	21494817	21496120
XLOC_068025			-			inf	Up Regulated	Chr07	21509169	21509552
XLOC_068388			OS08G0152333	Os08g0152333	Hypothetical protein.	inf	Up Regulated	Chr08	3000429	3001833
XLOC_069057			EPlOSAG00000013066			-inf	Down Regulated	Chr08	9279093	9279167
XLOC_069823			OS08G0391800	Os08g0391800	Hypothetical protein.	-inf	Down Regulated	Chr08	18542459	18547920
XLOC_069840			OS08G0394000	Os08g0394000	Conserved hypothetical protein.	-inf	Down Regulated	Chr08	18691680	18692439
XLOC_071300			OS08G0146001	Os08g0146001	Hypothetical conserved gene.	inf	Up Regulated	Chr08	2583048	2584578
XLOC_071916			OS08G0246950	Os08g0246950	Hypothetical protein.	-inf	Down Regulated	Chr08	8977535	8978715
XLOC_071939			EPlOSAG00000023754			-inf	Down Regulated	Chr08	9245990	9246098
XLOC_072253			-			inf	Up Regulated	Chr08	13453072	13455557
XLOC_073498			OS08G0537002	Os08g0537002	Hypothetical gene.	inf	Up Regulated	Chr08	26851245	26857339
XLOC_073634			U5			-inf	Down Regulated	Chr08	28013716	28013833
XLOC_073702			-			inf	Up Regulated	Chr08	13443339	13443763
XLOC_073703			-			inf	Up Regulated	Chr08	13445369	13445771
XLOC_073706			-			inf	Up Regulated	Chr08	13447024	13447640
XLOC_073715			-			inf	Up Regulated	Chr08	13455979	13456347
XLOC_073732			-			inf	Up Regulated	Chr08	16994213	16995080
XLOC_073738			-			inf	Up Regulated	Chr08	20645498	20646046
XLOC_074717			OS09G0366101	Os09g0366101	Hypothetical protein.	inf	Up Regulated	Chr09	12030043	12035203
XLOC_074752			OS09G0372100			-inf	Down Regulated	Chr09	12397883	12399092
XLOC_077323			OS09G0429600			inf	Up Regulated	Chr09	15628356	15631501
XLOC_078241			-			inf	Up Regulated	Chr09	3112643	3113328

## Sheet: NAS vs NDS
Supplementary Table 4: DEGs between optimal and low N identified from Nagina 22 shoot tissues
Cuff_Gene_id	MSU_ID	MSU_Annotation	Ensembl_gene	IRGSP_ID	IRGSP_Annotation	log2(fold_change)	Regulation	Chromosome	Start	End
XLOC_004891	LOC_Os01g01190	phosphoesterase family protein, putative, expressed	OS01G0102000	Os01g0102000	Phosphoesterase family protein.	inf	Up Regulated	Chr01	89762	91465
XLOC_004943	LOC_Os01g02060	TOO MANY MOUTHS precursor, putative, expressed	OS01G0110800	Os01g0110800	Leucine-rich repeat%2C plant specific containing protein.	inf	Up Regulated	Chr01	576494	579569
XLOC_005061	LOC_Os01g03380	BBTI6 - Bowman-Birk type bran trypsin inhibitor precursor, putative, expressed	OS01G0124600	Os01g0124600	Similar to cDNA clone:001-125-E08%2C full insert sequence.	-inf	Down Regulated	Chr01	1363709	1364282
XLOC_005576	LOC_Os01g10490	keratin, type I cytoskeletal 9, putative, expressed	OS01G0201600	Os01g0201600	Virulence factor%2C pectin lyase fold family protein.	inf	Up Regulated	Chr01	5549650	5551003
XLOC_005646	LOC_Os01g11350	bZIP transcription factor domain containing protein, expressed	BZIP02	Os01g0211800	Similar to VirE2-interacting protein VIP1.	inf	Up Regulated	Chr01	6094691	6096528
XLOC_000952	LOC_Os01g13690	ligA, putative, expressed	OS01G0238500	Os01g0238500	Similar to Branched-chain-amino-acid aminotransferase-like protein 3%2C chloroplast precursor.	-5.5798	Down Regulated	Chr01	7665422	7668089
XLOC_002548	LOC_Os01g42860	inhibitor I family protein, putative, expressed	OS01G0615100	Os01g0615100	Similar to Substilin /chymotrypsin-like inhibitor	-inf	Down Regulated	Chr01	24392840	24393423
XLOC_002652	LOC_Os01g44069	glycerol-3-phosphate acyltransferase, putative, expressed	OS01G0631400	Os01g0631400	Six-hairpin glycosidase domain containing protein.	inf	Up Regulated	Chr01	25257000	25263141
XLOC_002666	LOC_Os01g44260	dihydroflavonol-4-reductase, putative, expressed	OS01G0633500	Os01g0633500	Similar to Dihydroflavonol reductase.	inf	Up Regulated	Chr01	25382713	25384678
XLOC_030335	LOC_Os02g08530	protein kinase family protein, putative, expressed	OS02G0182600	Os02g0182600	Similar to Protein kinase-like protein	inf	Up Regulated	Chr02	4604018	4605764
XLOC_031776	LOC_Os02g32650	expressed protein	OS02G0528100	Os02g0528100	Protein of unknown function DUF662 family protein.	inf	Up Regulated	Chr02	19352577	19354894
XLOC_028112	LOC_Os02g36890	MYB family transcription factor, putative, expressed	OS02G0579300	Os02g0579300	Similar to DNA binding protein.	inf	Up Regulated	Chr02	22267817	22269974
XLOC_028414	LOC_Os02g41780	transporter-related, putative, expressed	OS02G0628200	Os02g0628200	Protein of unknown function DUF250 domain containing protein.	inf	Up Regulated	Chr02	25119079	25122933
XLOC_032553	LOC_Os02g43660	plastocyanin-like domain containing protein, putative, expressed	OS02G0653200	Os02g0653200	Cupredoxin domain containing protein.	inf	Up Regulated	Chr02	26343569	26345467
XLOC_032829	LOC_Os02g47420	ATROPGEF7/ROPGEF7, putative, expressed	OS02G0702600	Os02g0702600	Rop nucleotide exchanger%2C PRONE domain containing protein.	inf	Up Regulated	Chr02	28953035	28958936
XLOC_028914	LOC_Os02g48730	rho GDP-dissociation inhibitor 1, putative, expressed	OS02G0719000	Os02g0719000	Similar to Rho GDP-dissociation inhibitor 1	inf	Up Regulated	Chr02	29827547	29830453
XLOC_029021	LOC_Os02g50040	endoglucanase, putative, expressed	OS02G0733300	Os02g0733300	Similar to Endo-beta-1%2C4-glucanase precursor	inf	Up Regulated	Chr02	30573453	30577260
XLOC_033247	LOC_Os02g52930	integral membrane protein DUF6 containing protein, expressed	OS02G0768300	Os02g0768300	Protein of unknown function DUF6%2C transmembrane domain containing protein.	inf	Up Regulated	Chr02	32359192	32361902
XLOC_038455	LOC_Os03g06940	beta-galactosidase, putative, expressed	OS03G0165400	Os03g0165400	Similar to Relative to SR12 protein	inf	Up Regulated	Chr03	3525114	3531541
XLOC_038588	LOC_Os03g08880	purine permease, putative, expressed	OS03G0187800	Os03g0187800	Protein of unknown function DUF250 domain containing protein.	-inf	Down Regulated	Chr03	4598923	4600430
XLOC_035444	LOC_Os03g21970	basic helix-loop-helix domain containing protein, expressed	OS03G0338400	Os03g0338400	Basic helix-loop-helix dimerisation region bHLH domain containing protein.	inf	Up Regulated	Chr03	12587547	12589765
XLOC_040748	LOC_Os03g45619	cytochrome P450, putative, expressed	OS03G0658800	Os03g0658800	Cytochrome P450 family protein.	6.11743	Up Regulated	Chr03	25746126	25760738
XLOC_037134	LOC_Os03g52070	OsSCP20 - Putative Serine Carboxypeptidase homologue, expressed	OS03G0730500	Os03g0730500	Peptidase S10%2C serine carboxypeptidase family protein.	inf	Up Regulated	Chr03	29871084	29878399
XLOC_037243	LOC_Os03g53690	oxidoreductase, short chain dehydrogenase/reductase family domain containing protein, expressed	OS03G0748100	Os03g0748100	Similar to Short-chain type dehydrogenase/reductase	inf	Up Regulated	Chr03	30788423	30789445
XLOC_037459	LOC_Os03g56930	app1, putative, expressed	OS03G0782200	Os03g0782200	Hypothetical protein.	-6.74293	Down Regulated	Chr03	32423240	32424487
XLOC_037831	LOC_Os03g61620	expressed protein	OS03G0831700	Os03g0831700	Conserved hypothetical protein.	inf	Up Regulated	Chr03	34932318	34937347
XLOC_042668	LOC_Os04g09900	ent-kaurene synthase, chloroplast precursor, putative, expressed	OS04G0178300	Os04g0178300	Similar to Isoform 3 of Syn-copalyl diphosphate synthase.	-inf	Down Regulated	Chr04	5318069	5326425
XLOC_046175	LOC_Os04g10000	sex determination protein tasselseed-2, putative, expressed	OS04G0179100	Os04g0179100	Similar to OSIGBa0109M01.2 protein.	-inf	Down Regulated	Chr04	5380119	5380605
XLOC_043566	LOC_Os04g28520	male sterility protein, putative, expressed	OS04G0353600	Os04g0353600	Similar to OSIGBa0092G14.1 protein.	inf	Up Regulated	Chr04	16882609	16890074
XLOC_043573	LOC_Os04g28620	male sterility protein, putative, expressed	OS04G0354600	Os04g0354600	Similar to Acyl CoA reductase-like protein.	inf	Up Regulated	Chr04	16945209	16951596
XLOC_043803	LOC_Os04g32320	glycerophosphoryl diester phosphodiesterase family protein, putative, expressed	OS04G0394100	Os04g0394100	Similar to H0718E12.3 protein.	-inf	Down Regulated	Chr04	19373677	19376820
XLOC_047238	LOC_Os04g32820	expressed protein	OS04G0400600	Os04g0400600	Similar to OSIGBa0113L04.4 protein.	inf	Up Regulated	Chr04	19819411	19820460
XLOC_047239	LOC_Os04g32830	expressed protein	OS04G0400700	Os04g0400700	Similar to OSIGBa0113L04.5 protein.	inf	Up Regulated	Chr04	19820746	19822949
XLOC_047242	LOC_Os04g32860	expressed protein	OS04G0401100	Os04g0401100	Similar to OSIGBa0113L04.8 protein.	inf	Up Regulated	Chr04	19841572	19844276
XLOC_044815	LOC_Os04g46780	MSP domain containing protein, expressed	OS04G0554200	Os04g0554200	Similar to OSIGBa0143N19.13 protein.	inf	Up Regulated	Chr04	27732743	27735793
XLOC_044857	LOC_Os04g47360	OsPOP9 - Putative Prolyl Oligopeptidase homologue, expressed	OS04G0561500	Os04g0561500	Similar to Prolyl endopeptidase	-5.89857	Down Regulated	Chr04	28108756	28113603
XLOC_052997	LOC_Os05g09724	HAD superfamily phosphatase, putative, expressed	OS05G0189900	Os05g0189900	Vegetative storage protein/acid phosphatase domain containing protein.	inf	Up Regulated	Chr05	5508435	5510290
XLOC_054911	LOC_Os05g44200	GDSL-like lipase/acylhydrolase, putative, expressed	OS05G0518300	Os05g0518300	Lipase%2C GDSL domain containing protein.	inf	Up Regulated	Chr05	25682954	25685052
XLOC_052261	LOC_Os05g50800	expressed protein	OS05G0585400	Os05g0585400	Similar to Protein ABIL1.	inf	Up Regulated	Chr05	29137463	29140080
XLOC_059529	LOC_Os06g11650	phosphate-induced protein 1 conserved region domain containing protein, expressed	OS06G0219900	Os06g0219900	Similar to Phi-1 protein.	inf	Up Regulated	Chr06	6177895	6179163
XLOC_056863	LOC_Os06g21270	glycine rich protein family protein, putative, expressed	OS06G0317600	Os06g0317600	Similar to Similarity.	inf	Up Regulated	Chr06	12297992	12298980
XLOC_057161	LOC_Os06g28480	polygalacturonase inhibitor 1 precursor, putative, expressed	OS06G0478600	Os06g0478600	Leucine-rich repeat%2C N-terminal domain containing protein.	inf	Up Regulated	Chr06	16198161	16200384
XLOC_060980	LOC_Os06g37224	cytochrome P450, putative, expressed	CYP701A9	Os06g0568600	Similar to Ent-kaurene oxidase 1	-inf	Down Regulated	Chr06	21982653	21992533
XLOC_058131	LOC_Os06g43600	LTPL129 - Protease inhibitor/seed storage/LTP family protein precursor, expressed	OS06G0643500	Os06g0643500	Similar to ADR11 protein	inf	Up Regulated	Chr06	26227108	26228735
XLOC_062365	LOC_Os07g03730	SCP-like extracellular protein, expressed	OS07G0129300	Os07g0129300	Similar to PR1a protein.	-inf	Down Regulated	Chr07	1523653	1524512
XLOC_062856	LOC_Os07g10440	expressed protein	OS07G0204400	Os07g0204400	Conserved hypothetical protein.	inf	Up Regulated	Chr07	5612133	5612909
XLOC_063313	LOC_Os07g18750	LTPL42 - Protease inhibitor/seed storage/LTP family protein precursor, expressed	OS07G0287400	Os07g0287400	Plant lipid transfer protein/seed storage/trypsin-alpha amylase inhibitor domain containing protein.	inf	Up Regulated	Chr07	11090523	11091253
XLOC_064818	LOC_Os07g44370	dirigent, putative, expressed	OS07G0637700	Os07g0637700	Similar to Disease resistance-responsive family protein.	inf	Up Regulated	Chr07	26516299	26517322
XLOC_065193	LOC_Os07g49140	expressed protein	OS07G0691700	Os07g0691700	Conserved hypothetical protein.	inf	Up Regulated	Chr07	29431143	29435262
XLOC_068547	LOC_Os08g04540	decarboxylase, putative, expressed	OS08G0140300	Os08g0140300	Aromatic L-amino acid decarboxylase	-inf	Down Regulated	Chr08	2256006	2257872
XLOC_071537	LOC_Os08g05520	myb-like DNA-binding domain containing protein, putative, expressed	OS08G0151300	Os08g0151300	R2R3-MYB transcription factor%2C Regulation of leaf shape%2C cellulose synthesis and mechanical strength	inf	Up Regulated	Chr08	2948552	2951372
XLOC_069326	LOC_Os08g16260	cytochrome P450 protein, putative, expressed	OS08G0262500	Os08g0262500	Cytochrome P450 family protein.	inf	Up Regulated	Chr08	9921521	9923218
XLOC_070642	LOC_Os08g38170	methyladenine glycosylase, putative, expressed	OS08G0489300	Os08g0489300	Methyladenine glycosylase domain containing protein.	inf	Up Regulated	Chr08	24186669	24189314
XLOC_071096	LOC_Os08g43600	bZIP transcription factor domain containing protein, expressed	OS08G0549600	Os08g0549600	bZIP transcription factor%2C bZIP-1 domain containing protein.	inf	Up Regulated	Chr08	27576170	27576997
XLOC_074618	LOC_Os09g13650	microtubule-associated protein, putative, expressed	OS09G0307300	Os09g0307300	Targeting for Xklp2 family protein.	inf	Up Regulated	Chr09	7964047	7967912
XLOC_074850	LOC_Os09g17660	expressed protein	OS09G0345500	Os09g0345500	HSP20-like chaperone domain containing protein.	inf	Up Regulated	Chr09	10801028	10802249
XLOC_077166	LOC_Os09g19650	3-ketoacyl-CoA synthase precursor, putative, expressed	OS09G0360500	Os09g0360500	Thiolase-like%2C subgroup domain containing protein.	inf	Up Regulated	Chr09	11743856	11749579
XLOC_074977	LOC_Os09g20420	expressed protein	OS09G0370000	Os09g0370000	Conserved hypothetical protein.	inf	Up Regulated	Chr09	12284022	12285287
XLOC_075395	LOC_Os09g27160	expressed protein	OS09G0443700	Os09g0443700	Hypothetical conserved gene.	inf	Up Regulated	Chr09	16516627	16517238
XLOC_077658	LOC_Os09g27250	plant viral response family protein, putative, expressed	OS09G0444800	Os09g0444800	Protein of unknown function DUF716 family protein.	inf	Up Regulated	Chr09	16564528	16566071
XLOC_075519	LOC_Os09g28880	DUF617 domain containing protein, expressed	OS09G0463600	Os09g0463600	Protein of unknown function DUF617%2C plant family protein.	inf	Up Regulated	Chr09	17550268	17553889
XLOC_077987	LOC_Os09g32320	growth regulator related protein, putative, expressed	OS09G0498800	Os09g0498800	Protein of unknown function DUF246%2C plant family protein.	inf	Up Regulated	Chr09	19292777	19296073
XLOC_078224	LOC_Os09g36680	ribonuclease T2 family domain containing protein, expressed	OS09G0537700	Os09g0537700	S-like ribonuclease%2C Salinity tolerance%2C Abiotic stress response%2C Regulation of photomorphogenesis	-inf	Down Regulated	Chr09	21155962	21157945
XLOC_012456	LOC_Os10g05950	POEI11 - Pollen Ole e I allergen and extensin family protein precursor, expressed	OS10G0150300	Os10g0150300	Protein of unknown function DUF1210 family protein.	inf	Up Regulated	Chr10	2999344	3001254
XLOC_012513	LOC_Os10g07290	glycosyl hydrolases family 17, putative, expressed	OS10G0160100	Os10g0160100	Glycoside hydrolase%2C family 17 protein.	inf	Up Regulated	Chr10	3849206	3851647
XLOC_012703	LOC_Os10g11270	sulfotransferase domain containing protein, expressed	OS10G0190100	Os10g0190100	Similar to Sulfotransferase domain containing protein%2C expressed.	inf	Up Regulated	Chr10	6252106	6254450
XLOC_013262	LOC_Os10g25590	glutathione S-transferase, putative, expressed	OS10G0395400	Os10g0395400	Thioredoxin fold domain containing protein.	inf	Up Regulated	Chr10	13263901	13265563
XLOC_011830	LOC_Os10g38880	DUF623 domain containing protein, expressed	OS10G0532600	Os10g0532600	Protein of unknown function DUF623%2C plant domain containing protein.	inf	Up Regulated	Chr10	20714504	20715564
XLOC_012101	LOC_Os10g42060	ribosome inactivating protein, putative, expressed	OS10G0570700	Os10g0570700	Ribosome-inactivating protein family protein.	-inf	Down Regulated	Chr10	22627962	22628853
XLOC_017588	LOC_Os11g02240	CAMK_KIN1/SNF1/Nim1_like.4 - CAMK includes calcium/calmodulin depedent protein kinases, expressed	CIPK15	Os11g0113700	Serine/threonine protein kinase%2C Abiotic stresses	-inf	Down Regulated	Chr11	630584	633622
XLOC_016202	LOC_Os11g27400	glycosyl hydrolase, putative, expressed	OS11G0462100	Os11g0462100	Glycoside hydrolase%2C family 18 protein.	inf	Up Regulated	Chr11	15764679	15766318
XLOC_016466	LOC_Os11g32100	inducer of CBF expression 1, putative, expressed	OS11G0523700	Os11g0523700	Similar to Transcription factor ICE1	inf	Up Regulated	Chr11	18922045	18925254
XLOC_016841	LOC_Os11g37950	WIP3 - Wound-induced protein precursor, expressed	OS11G0592000	Os11g0592000	Similar to Barwin.	-inf	Down Regulated	Chr11	22502007	22502923
XLOC_020211	LOC_Os11g47630	ZOS11-10 - C2H2 zinc finger protein, expressed	OS11G0702400	Os11g0702400	Zinc finger%2C C2H2-type domain containing protein.	-inf	Down Regulated	Chr11	28766269	28766937
XLOC_024017	LOC_Os12g17570	GDSL-like lipase/acylhydrolase, putative, expressed	OS12G0274200	Os12g0274200	Lipase%2C GDSL domain containing protein.	inf	Up Regulated	Chr12	10070073	10075165
XLOC_021670	LOC_Os12g24020	rhodanese-like domain containing protein, putative, expressed	OS12G0428000	Os12g0428000	Similar to senescence-associated protein DIN1.	-inf	Down Regulated	Chr12	13657100	13658736
XLOC_024379	LOC_Os12g25200	chloride transporter, chloride channel family, putative, expressed	OS12G0438600	Os12g0438600	Similar to chloride channel protein.	-6.21024	Down Regulated	Chr12	14487419	14491026
XLOC_025480	LOC_Os12g41910	BTBN25 - Bric-a-Brac, Tramtrack, Broad Complex BTB domain with non-phototropic hypocotyl 3 NPH3 and coiled-coil domains, expressed	OS12G0613250	Os12g0613250	Similar to BTB/POZ%3B Superoxide dismutase%2C copper/zinc binding%3B NPH3.	inf	Up Regulated	Chr12	25977888	25982348
XLOC_002610			-			inf	Up Regulated	Chr01	24958485	24959831
XLOC_008467			EPlOSAG00000019621			-inf	Down Regulated	Chr01	33506010	33545681
XLOC_010780			EPlOSAG00000034732			-inf	Down Regulated	Chr10	10902301	10902457
XLOC_014085			EPlOSAG00000053157			-inf	Down Regulated	Chr10	20469259	20469346
XLOC_025709			-			inf	Up Regulated	Chr12	17529283	17529675
XLOC_027338			EPlOSAG00000001365			-inf	Down Regulated	Chr02	14284944	14285032
XLOC_030336			EPlOSAG00000025719			inf	Up Regulated	Chr02	4606396	4607520
XLOC_042964			EPlOSAG00000035177			-inf	Down Regulated	Chr04	9098104	9098260
XLOC_065530			EPlOSAG00000051482,U6			-inf	Down Regulated	Chr07	2595088	2595193
XLOC_066557			EPlOSAG00000020077			-inf	Down Regulated	Chr07	14232553	14234043
XLOC_069268			EPlOSAG00000013066			-inf	Down Regulated	Chr08	9279093	9279167
XLOC_072158			EPlOSAG00000023754			-inf	Down Regulated	Chr08	9245990	9246098
XLOC_002014			OS01G0525700	Os01g0525700	Similar to DVL4/RTFL17	inf	Up Regulated	Chr01	18823737	18834467
XLOC_019489			OS11G0567200	Os11g0567200	Hypothetical protein.	inf	Up Regulated	Chr11	21102793	21104582
XLOC_028071			OS02G0572000	Os02g0572000	Hypothetical protein.	-inf	Down Regulated	Chr02	21904597	21906343
XLOC_045568			OS04G0664666	Os04g0664666	Hypothetical protein.	-inf	Down Regulated	Chr04	33929183	33930560
XLOC_054020			OS05G0370650	Os05g0370650	Hypothetical protein.	inf	Up Regulated	Chr05	17812113	17816392
XLOC_056193			OS06G0207950	Os06g0207950	Hypothetical gene.	-inf	Down Regulated	Chr06	5489246	5490602
XLOC_063475			OS07G0417683	Os07g0417683	Hypothetical protein.	inf	Up Regulated	Chr07	13256622	13258670

## Sheet: IAR vs NAR
Supplementary Table 5: DEGs betweenIR 64 and Nagina 22 in root tissues under optimal N
Cuff_Gene_id	MSU_ID	MSU_Annotation	Ensembl_gene	IRGSP_ID	IRGSP_Annotation	log2(fold_change)	Regulation	Chromosome	Start	End
XLOC_005275	LOC_Os01g06520	verticillium wilt disease resistance protein, putative, expressed	OS01G0158600	Os01g0158600	Leucine-rich repeat%2C N-terminal domain containing protein.	inf	Up Regulated	Chr01	3067331	3071237
XLOC_005488	LOC_Os01g09370	ankyrin repeat domain-containing protein 28, putative, expressed	OS01G0188900	Os01g0188900	Similar to Ankyrin-like protein-like protein.	-inf	Down Regulated	Chr01	4761326	4767478
XLOC_001283	LOC_Os01g19170	polygalacturonase, putative, expressed	OS01G0296200	Os01g0296200	Similar to polygalacturonase.	-3.27782	Down Regulated	Chr01	10830073	10832018
XLOC_006224	LOC_Os01g20160	OsHKT1;5 - Na+ transporter, expressed	HKT8	Os01g0307500	Cation transporter family protein.	-4.72175	Down Regulated	Chr01	11458955	11463442
XLOC_001453	LOC_Os01g22230	peroxidase precursor, putative, expressed	OS01G0326000	Os01g0326000	Similar to Peroxidase	3.57715	Up Regulated	Chr01	12499922	12504209
XLOC_006392	LOC_Os01g23870	expressed protein	OS01G0341200	Os01g0341200	Tubulin%2C conserved site domain containing protein.	-inf	Down Regulated	Chr01	13437008	13438567
XLOC_006514	LOC_Os01g25710	transposon protein, putative, CACTA, En/Spm sub-class, expressed	OS01G0359400	Os01g0359400	NB-ARC domain containing protein.	-inf	Down Regulated	Chr01	14576600	14581963
XLOC_001666	LOC_Os01g26070	expressed protein	OS01G0362400	Os01g0362400	Conserved hypothetical protein.	inf	Up Regulated	Chr01	14769270	14769881
XLOC_001704	LOC_Os01g27140	OsGrx_C7 - glutaredoxin subgroup III, expressed	GRXC1	Os01g0368900	Similar to Glutaredoxin-C1.	-inf	Down Regulated	Chr01	15124630	15125396
XLOC_001848	LOC_Os01g30970	PMR5, putative, expressed	OS01G0495200	Os01g0495200	Conserved hypothetical protein.	inf	Up Regulated	Chr01	16928573	16930618
XLOC_006950	LOC_Os01g35330	circumsporozoite protein precursor, putative, expressed	OS01G0537250	Os01g0537250	Protein of unknown function DUF3778 domain containing protein.	-inf	Down Regulated	Chr01	19549154	19550345
XLOC_002082	LOC_Os01g35580	expressed protein	OS01G0538000	Os01g0538000	Conserved hypothetical protein.	-inf	Down Regulated	Chr01	19681824	19686310
XLOC_002165	LOC_Os01g37280	expressed protein	OS01G0553600	Os01g0553600	Conserved hypothetical protein.	inf	Up Regulated	Chr01	20816984	20820444
XLOC_002224	LOC_Os01g38229	peptidyl-prolyl isomerase, putative, expressed	OS01G0563000	Os01g0563000	Hypothetical conserved gene.	-inf	Down Regulated	Chr01	21415021	21441440
XLOC_002675	LOC_Os01g44390	MYB family transcription factor, putative, expressed	OS01G0635200	Os01g0635200	Homeodomain-like containing protein.	-inf	Down Regulated	Chr01	25462002	25463635
XLOC_007521	LOC_Os01g45040	Leucine rich repeat N-terminal domain containing protein, putative, expressed	OS01G0637300	Os01g0637300	Conserved hypothetical protein.	-inf	Down Regulated	Chr01	25551700	25573629
XLOC_003079	LOC_Os01g50490	cytochrome P450, putative, expressed	OS01G0700500	Os01g0700500	Similar to Flavonoid 3-monooxygenase.	-inf	Down Regulated	Chr01	28991292	28993283
XLOC_003160	LOC_Os01g51670	expressed protein	OS01G0714600	Os01g0714600	Similar to cDNA clone:J023088C01%2C full insert sequence.	-inf	Down Regulated	Chr01	29708353	29709366
XLOC_007991	LOC_Os01g51690	WRKY26, expressed	OS01G0714800	Os01g0714800	WRKY transcription factor 26.	-inf	Down Regulated	Chr01	29720922	29723065
XLOC_003242	LOC_Os01g52594	expressed protein	OS01G0725000	Os01g0725000	Similar to H0402C08.3 protein.	-inf	Down Regulated	Chr01	30236129	30236776
XLOC_003643	LOC_Os01g57540	protein kinase, putative, expressed	OS01G0784500	Os01g0784500	Conserved hypothetical protein.	-inf	Down Regulated	Chr01	33240485	33243618
XLOC_003970	LOC_Os01g62100	retrotransposon protein, putative, unclassified, expressed	OS01G0838100	Os01g0838100	Conserved hypothetical protein.	-inf	Down Regulated	Chr01	35939857	35949979
XLOC_003979	LOC_Os01g62290	DnaK family protein, putative, expressed	OS01G0840100	Os01g0840100	Heat shock protein Hsp70 family protein.	-3.11021	Down Regulated	Chr01	36039715	36043151
XLOC_004313	LOC_Os01g66860	serine/threonine protein kinase, putative, expressed	OS01G0892800	Os01g0892800	Similar to Ankyrin-kinase.	-2.75532	Down Regulated	Chr01	38818748	38822164
XLOC_004488	LOC_Os01g69870	expressed protein	OS01G0923000	Os01g0923000	Conserved hypothetical protein.	-inf	Down Regulated	Chr01	40371949	40372684
XLOC_004647	LOC_Os01g71630	expressed protein	OS01G0944200	Os01g0944200	Ribonuclease H-like domain containing protein.	inf	Up Regulated	Chr01	41510191	41519672
XLOC_004790	LOC_Os01g73250	abscisic stress-ripening, putative, expressed	OS01G0963600	Os01g0963600	ABA/WDS induced protein family protein.	-5.13515	Down Regulated	Chr01	42460554	42461946
XLOC_004856	LOC_Os01g74300	metallothionein, putative, expressed	MT2B	Os01g0974200	RicMT	-2.47993	Down Regulated	Chr01	43047163	43047861
XLOC_009676	LOC_Os01g74670	expressed protein	OS01G0978500	Os01g0978500	Conserved hypothetical protein.	inf	Up Regulated	Chr01	43248496	43249469
XLOC_026156	LOC_Os02g06170	expressed protein	OS02G0156100	Os02g0156100	Conserved hypothetical protein.	-inf	Down Regulated	Chr02	3080551	3082828
XLOC_030598	LOC_Os02g12480	expressed protein	OS02G0216300	Os02g0216300	Similar to cDNA clone:J023088C01%2C full insert sequence.	inf	Up Regulated	Chr02	6508873	6524586
XLOC_030802	LOC_Os02g15160	OsFBX40 - F-box domain containing protein, expressed	OS02G0249700	Os02g0249700	Cyclin-like F-box domain containing protein.	inf	Up Regulated	Chr02	8453871	8455936
XLOC_027303	LOC_Os02g23930	expressed protein	OS02G0435400	Os02g0435400	Conserved hypothetical protein.	inf	Up Regulated	Chr02	13863864	13866637
XLOC_031490	LOC_Os02g27592	expressed protein	OS02G0477100	Os02g0477100	Hypothetical conserved gene.	inf	Up Regulated	Chr02	16343269	16345584
XLOC_031491	LOC_Os02g27594	expressed protein	OS02G0477300	Os02g0477300	Hypothetical conserved gene.	inf	Up Regulated	Chr02	16347716	16350263
XLOC_028046	LOC_Os02g36030	cytochrome P450, putative, expressed	CYP76M5	Os02g0569000	Cytochrome P450 family protein.	-inf	Down Regulated	Chr02	21662607	21664276
XLOC_028246	LOC_Os02g38890	expressed protein	OS02G0601000	Os02g0601000	Conserved hypothetical protein.	-inf	Down Regulated	Chr02	23513096	23513707
XLOC_032257	LOC_Os02g38940	cytochrome P450, putative, expressed	OS02G0601500	Os02g0601500	Cytochrome P450 family protein.	inf	Up Regulated	Chr02	23535118	23536974
XLOC_029032	LOC_Os02g50140	caleosin related protein, putative, expressed	OS02G0734400	Os02g0734400	Similar to ABA-induced protein.	inf	Up Regulated	Chr02	30631253	30632669
XLOC_029257	LOC_Os02g53180	1-aminocyclopropane-1-carboxylate oxidase protein, putative, expressed	OS02G0771600	Os02g0771600	Similar to 1-aminocyclopropane-1-carboxylate oxidase	-3.82378	Down Regulated	Chr02	32558635	32562547
XLOC_033272	LOC_Os02g53250	expressed protein	OS02G0772200	Os02g0772200	Conserved hypothetical protein.	inf	Up Regulated	Chr02	32595488	32595728
XLOC_029405	LOC_Os02g55040	expressed protein	OS02G0793400	Os02g0793400	Domain of unknown function DUF1618 domain containing protein.	inf	Up Regulated	Chr02	33720398	33721844
XLOC_034705	LOC_Os03g12280	expressed protein	OS03G0223301	Os03g0223301	Hypothetical gene.	-inf	Down Regulated	Chr03	6456085	6457732
XLOC_039099	LOC_Os03g16230	oxidoreductase, short chain dehydrogenase/reductase family protein, putative, expressed	OS03G0269100	Os03g0269100	Short chain alcohol dehydrogenase-like.	-inf	Down Regulated	Chr03	8950026	8952082
XLOC_035308	LOC_Os03g20290	aspartic proteinase nepenthesin-1 precursor, putative, expressed	OS03G0318400	Os03g0318400	Peptidase A1 domain containing protein.	-3.2045	Down Regulated	Chr03	11467635	11469150
XLOC_035596	LOC_Os03g24640	terpene synthase, putative, expressed	OS03G0361100	Os03g0361100	Similar to Terpene synthase family%2C metal binding domain containing protein%2C expressed.	-inf	Down Regulated	Chr03	14034891	14037330
XLOC_035846	LOC_Os03g28175	expressed protein	OS03G0400000	Os03g0400000	Conserved hypothetical protein.	inf	Up Regulated	Chr03	16218171	16221298
XLOC_035962	LOC_Os03g30290	expressed protein	OS03G0416400	Os03g0416400	Similar to Patatin-like phospholipase family protein%2C expressed.	-inf	Down Regulated	Chr03	17285860	17287294
XLOC_035969	LOC_Os03g30470	CHIT4 - Chitinase family protein precursor, expressed	CHT12	Os03g0418000	Similar to Basic endochitinase 2 precursor	-inf	Down Regulated	Chr03	17390819	17391862
XLOC_036213	LOC_Os03g37730	expressed protein	OS03G0573750	Os03g0573750	Conserved hypothetical protein.	inf	Up Regulated	Chr03	20923578	20925443
XLOC_036218	LOC_Os03g37864	expressed protein	OS03G0575500	Os03g0575500	Conserved hypothetical protein.	inf	Up Regulated	Chr03	21030441	21031298
XLOC_041183	LOC_Os03g51690	Homeobox domain containing protein, expressed	OS03G0727000	Os03g0727000	Similar to Homeobox protein.	-inf	Down Regulated	Chr03	29596366	29605885
XLOC_041993	LOC_Os03g62590	oxidoreductase, short chain dehydrogenase/reductase family domain containing protein, expressed	OS03G0842900	Os03g0842900	Similar to Steroleosin-B.	-inf	Down Regulated	Chr03	35428646	35430487
XLOC_042293	LOC_Os04g01890	protein kinase, putative, expressed	OS04G0109400	Os04g0109400	Similar to H0201G08.3 protein.	-inf	Down Regulated	Chr04	560484	562482
XLOC_045812	LOC_Os04g02030	rp1, putative, expressed	OS04G0111100	Os04g0111100	Similar to H0215A08.1 protein.	-inf	Down Regulated	Chr04	639803	643247
XLOC_042645	LOC_Os04g09350	expressed protein	OS04G0173300	Os04g0173300	Hypothetical gene.	-inf	Down Regulated	Chr04	4965528	4975289
XLOC_046144	LOC_Os04g09390	HEV3 - Hevein family protein precursor, expressed	OS04G0173800	Os04g0173800	Lectin precursor	-4.56454	Down Regulated	Chr04	5005111	5006206
XLOC_042680	LOC_Os04g10214	expressed protein	OS04G0180900	Os04g0180900	Conserved hypothetical protein.	-inf	Down Regulated	Chr04	5521912	5522697
XLOC_042771	LOC_Os04g11980	expressed protein	OS04G0196300	Os04g0196300	Hypothetical protein.	-inf	Down Regulated	Chr04	6567883	6568626
XLOC_046362	LOC_Os04g14340	retrotransposon protein, putative, unclassified, expressed	OS04G0220501	Os04g0220501	Hypothetical conserved gene.	-inf	Down Regulated	Chr04	8035509	8037968
XLOC_046500	LOC_Os04g17479	expressed protein	OS04G0247500	Os04g0247500	Conserved hypothetical protein.	-inf	Down Regulated	Chr04	9562464	9564711
XLOC_043114	LOC_Os04g20200	expressed protein	OS04G0269800	Os04g0269800	Conserved hypothetical protein.	-inf	Down Regulated	Chr04	11255675	11258882
XLOC_046670	LOC_Os04g22080	retrotransposon protein, putative, unclassified, expressed	OS04G0288100	Os04g0288100	Similar to Auxin-binding protein ABP20.	-inf	Down Regulated	Chr04	12504046	12505046
XLOC_043220	LOC_Os04g22270	expressed protein	OS04G0290000	Os04g0290000	Hypothetical conserved gene.	-inf	Down Regulated	Chr04	12609522	12612253
XLOC_046771	LOC_Os04g24469	jasmonate-induced protein, putative, expressed	OS04G0310100	Os04g0310100	Similar to H0211A12.12 protein.	inf	Up Regulated	Chr04	14038896	14040082
XLOC_046986	LOC_Os04g28420	peptidyl-prolyl isomerase, putative, expressed	OS04G0352400	Os04g0352400	Peptidyl-prolyl cis-trans isomerase%2C FKBP-type domain containing protein.	-3.49947	Down Regulated	Chr04	16813904	16817974
XLOC_047324	LOC_Os04g33885	expressed protein	OS04G0415401	Os04g0415401	Conserved hypothetical protein.	-inf	Down Regulated	Chr04	20528784	20530318
XLOC_047367	LOC_Os04g34600	abscisic stress-ripening, putative, expressed	OS04G0423400	Os04g0423400	Similar to OSIGBa0076I14.3 protein.	-4.38119	Down Regulated	Chr04	20934959	20936052
XLOC_044017	LOC_Os04g34910	expressed protein	OS04G0428500	Os04g0428500	Conserved hypothetical protein.	-inf	Down Regulated	Chr04	21214943	21215985
XLOC_047745	LOC_Os04g40190	circumsporozoite protein, putative, expressed	OS04G0478000	Os04g0478000	Protein of unknown function DUF3778 domain containing protein.	-inf	Down Regulated	Chr04	23915755	23917013
XLOC_049394	LOC_Os05g02070	expressed protein	MT2C	Os05g0111300	Similar to B22EL8 protein.	-2.73022	Down Regulated	Chr05	605867	606764
XLOC_049523	LOC_Os05g03820	glutamate--cysteine ligase, chloroplast precursor, putative, expressed	GSH1-1	Os05g0129000	Similar to Gamma-glutamylcysteine synthetase	4.07595	Up Regulated	Chr05	1698468	1703078
XLOC_049870	LOC_Os05g08860	expressed protein	OS05G0181300	Os05g0181300	Conserved hypothetical protein.	-inf	Down Regulated	Chr05	4895051	4895815
XLOC_052927	LOC_Os05g08860	expressed protein	OS05G0181300	Os05g0181300	Conserved hypothetical protein.	-inf	Down Regulated	Chr05	4895051	4895815
XLOC_050204	LOC_Os05g15230	plant protein of unknown function domain containing protein, expressed	OS05G0242000	Os05g0242000	Protein of unknown function DUF247%2C plant family protein.	-inf	Down Regulated	Chr05	8640727	8642246
XLOC_053303	LOC_Os05g15360	expressed protein	OS05G0243200	Os05g0243200	Similar to Ribosomal protein L13.	-inf	Down Regulated	Chr05	8692456	8696463
XLOC_050406	LOC_Os05g20304	expressed protein	OS05G0281400	Os05g0281400	Protein of unknown function DUF810 domain containing protein.	-inf	Down Regulated	Chr05	11891584	11892690
XLOC_053757	LOC_Os05g26194	expressed protein	OS05G0328000	Os05g0328000	Hypothetical protein.	inf	Up Regulated	Chr05	15245153	15245759
XLOC_051032	LOC_Os05g32640	expressed protein	OS05G0392900	Os05g0392900	Conserved hypothetical protein.	inf	Up Regulated	Chr05	19114516	19115838
XLOC_051064	LOC_Os05g33130	CHIT17 - Chitinase family protein precursor, expressed	OS05G0399300	Os05g0399300	Similar to Chitinase.	-2.71532	Down Regulated	Chr05	19426766	19427874
XLOC_051066	LOC_Os05g33140	CHIT5 - Chitinase family protein precursor, expressed	CHT9	Os05g0399400	Chitinase 9.	-7.16849	Down Regulated	Chr05	19435400	19436495
XLOC_051353	LOC_Os05g37530	expressed protein	OS05G0447800	Os05g0447800	Similar to H0212B02.6 protein.	inf	Up Regulated	Chr05	21970094	21970820
XLOC_051995	LOC_Os05g46890	expressed protein	OS05G0546800	Os05g0546800	Protein of unknown function DUF3615 domain containing protein.	inf	Up Regulated	Chr05	27139104	27142103
XLOC_051996	LOC_Os05g46920	expressed protein	OS05G0547100	Os05g0547100	Conserved hypothetical protein.	inf	Up Regulated	Chr05	27150613	27153702
XLOC_051998	LOC_Os05g46954	expressed protein	OS05G0547700	Os05g0547700	Conserved hypothetical protein.	inf	Up Regulated	Chr05	27168590	27171366
XLOC_055091	LOC_Os05g47540	CPuORF26 - conserved peptide uORF-containing transcript, expressed	OS05G0548900	Os05g0548900	Similar to Phosphoethanolamine methyltransferase.	-3.88443	Down Regulated	Chr05	27229413	27233659
XLOC_052162	LOC_Os05g49480	transcription factor-related, putative, expressed	OS05G0569900	Os05g0569900	B-block binding subunit of TFIIIC domain containing protein.	-inf	Down Regulated	Chr05	28360601	28361928
XLOC_052170	LOC_Os05g49684	expressed protein	OS05G0571800	Os05g0571800	Similar to H0402C08.3 protein.	-inf	Down Regulated	Chr05	28494215	28494883
XLOC_058846	LOC_Os06g02640	ripening-related protein precursor, putative, expressed	OS06G0116933	Os06g0116933	Conserved hypothetical protein.	-inf	Down Regulated	Chr06	937903	938638
XLOC_055715	LOC_Os06g04399	hypersensitive-induced reaction protein 4, putative, expressed	OS06G0135000	Os06g0135000	Similar to Hypersensitive-induced reaction protein 4.	inf	Up Regulated	Chr06	1880536	1890909
XLOC_059678	LOC_Os06g13230	expressed protein	OS06G0240001	Os06g0240001	Conserved hypothetical protein.	inf	Up Regulated	Chr06	7267278	7269232
XLOC_059874	LOC_Os06g16050	transposon protein, putative, CACTA, En/Spm sub-class, expressed	OS06G0271500	Os06g0271500	Transposon%2C En/Spm-like domain containing protein.	inf	Up Regulated	Chr06	9130979	9136084
XLOC_059938	LOC_Os06g16919	expressed protein	OS06G0280900	Os06g0280900	Conserved hypothetical protein.	-inf	Down Regulated	Chr06	9805249	9809070
XLOC_056705	LOC_Os06g17950	NBS-LRR disease resistance protein, putative, expressed	OS06G0287500	Os06g0287500	Similar to Nbs1-ON.	-inf	Down Regulated	Chr06	10435818	10441982
XLOC_060250	LOC_Os06g22380	expressed protein	OS06G0329200	Os06g0329200	Conserved hypothetical protein.	-inf	Down Regulated	Chr06	12991050	13000904
XLOC_060385	LOC_Os06g25470	expressed protein	OS06G0360600	Os06g0360600	Similar to OSIGBa0104J13.3 protein.	-inf	Down Regulated	Chr06	14895812	14913391
XLOC_057278	LOC_Os06g30470	expressed protein	OS06G0500100	Os06g0500100	Conserved hypothetical protein.	-inf	Down Regulated	Chr06	17609747	17613555
XLOC_057306	LOC_Os06g30920	expressed protein	OS06G0505700	Os06g0505700	Similar to AGP16.	inf	Up Regulated	Chr06	17984210	17986882
XLOC_057733	LOC_Os06g38210	expressed protein	OS06G0580100	Os06g0580100	Similar to cDNA clone:006-306-H07%2C full insert sequence.	-5.69559	Down Regulated	Chr06	22613997	22617392
XLOC_061070	LOC_Os06g38680	expressed protein	OS06G0586300	Os06g0586300	Hypothetical protein.	-inf	Down Regulated	Chr06	22967815	22971851
XLOC_057797	LOC_Os06g39120	expressed protein	OS06G0591400	Os06g0591400	Conserved hypothetical protein.	-inf	Down Regulated	Chr06	23232534	23233439
XLOC_061265	LOC_Os06g41240	expressed protein	OS06G0616400	Os06g0616400	Chaperonin Cpn60%2C conserved site domain containing protein.	-inf	Down Regulated	Chr06	24680313	24681229
XLOC_061656	LOC_Os06g46160	expressed protein	OS06G0674100	Os06g0674100	Conserved hypothetical protein.	-inf	Down Regulated	Chr06	27975960	27996922
XLOC_061804	LOC_Os06g48570	Ser/Thr protein phosphatase family protein, putative, expressed	OS06G0699301	Os06g0699301	Hypothetical conserved gene.	inf	Up Regulated	Chr06	29386784	29387394
XLOC_061904	LOC_Os06g49930	OsFBX207 - F-box domain containing protein, expressed	OS06G0713400	Os06g0713400	Cyclin-like F-box domain containing protein.	inf	Up Regulated	Chr06	30225296	30230658
XLOC_058717	LOC_Os06g51380	ROOT HAIRLESS 1, putative, expressed	OS06G0730200	Os06g0730200	Similar to ROOT HAIRLESS 1.	inf	Up Regulated	Chr06	31118671	31120618
XLOC_062043	LOC_Os06g51530	ribosomal protein L29, putative, expressed	OS06G0732000	Os06g0732000	Similar to 60S ribosomal protein L35.	inf	Up Regulated	Chr06	31224944	31226653
XLOC_065318	LOC_Os07g02430	expressed protein	OS07G0115200	Os07g0115200	Conserved hypothetical protein.	inf	Up Regulated	Chr07	834312	835728
XLOC_065382	LOC_Os07g03200	phytosulfokines precursor, putative, expressed	PSK4	Os07g0124100	Similar to Phytosulfokines 4 precursor.	-inf	Down Regulated	Chr07	1255046	1255744
XLOC_065599	LOC_Os07g06570	receptor protein kinase CRINKLY4 precursor, putative, expressed	OS07G0159700	Os07g0159700	Protein kinase%2C catalytic domain domain containing protein.	inf	Up Regulated	Chr07	3190313	3192135
XLOC_062654	LOC_Os07g07719	ribosomal protein S13p/S18e, putative, expressed	OS07G0173700	Os07g0173700	40S ribosomal protein S18.	inf	Up Regulated	Chr07	3883517	3885696
XLOC_062708	LOC_Os07g08360	expressed protein	OS07G0181200	Os07g0181200	Conserved hypothetical protein.	inf	Up Regulated	Chr07	4288288	4288734
XLOC_062859	LOC_Os07g10480	expressed protein	OS07G0204800	Os07g0204800	Similar to Charged multivesicular body protein 2a.	-inf	Down Regulated	Chr07	5640465	5642747
XLOC_066958	LOC_Os07g32129	expressed protein	OS07G0504601	Os07g0504601	Conserved hypothetical protein.	-inf	Down Regulated	Chr07	19085625	19086219
XLOC_067069	LOC_Os07g33730	NB-ARC domain containing protein, expressed	OS07G0521600	Os07g0521600	Similar to NBS-LRR protein	inf	Up Regulated	Chr07	20164250	20170161
XLOC_064060	LOC_Os07g33740	vrga1, putative, expressed	OS07G0521800	Os07g0521800	NB-ARC domain containing protein.	inf	Up Regulated	Chr07	20173959	20177774
XLOC_067136	LOC_Os07g34900	aspartic proteinase nepenthesin precursor, putative, expressed	OS07G0533300	Os07g0533300	Peptidase A1 domain containing protein.	-inf	Down Regulated	Chr07	20919295	20920819
XLOC_067166	LOC_Os07g35380	TKL_IRAK_DUF26-lc.16 - DUF26 kinases have homology to DUF26 containing loci, expressed	OS07G0538300	Os07g0538300	Hypothetical conserved gene.	inf	Up Regulated	Chr07	21160883	21163894
XLOC_067439	LOC_Os07g39260	expressed protein	OS07G0580800	Os07g0580800	Hypothetical protein.	inf	Up Regulated	Chr07	23502926	23504391
XLOC_067548	LOC_Os07g40890	igA FC receptor precursor, putative, expressed	OS07G0599900	Os07g0599900	Conserved hypothetical protein.	-3.34129	Down Regulated	Chr07	24481259	24481937
XLOC_064605	LOC_Os07g41410	EGG APPARATUS-1, putative, expressed	OS07G0605400	Os07g0605400	Similar to EGG APPARATUS-1 protein	-2.77868	Down Regulated	Chr07	24809649	24810984
XLOC_064957	LOC_Os07g46280	Os7bglu26 - beta-mannosidase/glucosidase/exoglucanase, expressed	OS07G0656200	Os07g0656200	Similar to Beta-glucosidase 26.	-inf	Down Regulated	Chr07	27615672	27618594
XLOC_064971	LOC_Os07g46470	expressed protein	OS07G0658500	Os07g0658500	Hypothetical conserved gene.	inf	Up Regulated	Chr07	27742426	27743998
XLOC_068723	LOC_Os08g07200	UDP-glucoronosyl/UDP-glucosyl transferase, putative, expressed	OS08G0168700	Os08g0168700	Similar to cytokinin-O-glucosyltransferase 2.	-6.03103	Down Regulated	Chr08	4011346	4020079
XLOC_071690	LOC_Os08g07390	mla1, putative, expressed	OS08G0170800	Os08g0170800	Conserved hypothetical protein.	-inf	Down Regulated	Chr08	4147265	4149998
XLOC_068989	LOC_Os08g10740	transposon protein, putative, CACTA, En/Spm sub-class, expressed	OS08G0208400	Os08g0208400	Conserved hypothetical protein.	-inf	Down Regulated	Chr08	6319059	6324373
XLOC_069228	LOC_Os08g14880	transposon protein, putative, unclassified, expressed	OS08G0246700	Os08g0246700	Hypothetical gene.	-inf	Down Regulated	Chr08	8966303	8966798
XLOC_069537	LOC_Os08g20500	retrotransposon protein, putative, unclassified, expressed	OS08G0300100	Os08g0300100	Conserved hypothetical protein.	inf	Up Regulated	Chr08	12309658	12314786
XLOC_070147	LOC_Os08g31670	transporter, putative, expressed	OS08G0409900	Os08g0409900	Major facilitator superfamily protein.	inf	Up Regulated	Chr08	19632713	19635614
XLOC_070731	LOC_Os08g39330	skin secretory protein xP2 precursor, putative, expressed	OS08G0503000	Os08g0503000	Hypothetical protein.	4.53217	Up Regulated	Chr08	24854284	24855659
XLOC_073632	LOC_Os08g41410	glucan endo-1,3-beta-glucosidase precursor, putative, expressed	OS08G0525800	Os08g0525800	Similar to glucan endo-1%2C3-beta-glucosidase A6.	inf	Up Regulated	Chr08	26151644	26153154
XLOC_073644	LOC_Os08g41580	ubiquitin carboxyl-terminal hydrolase, putative, expressed	OS08G0527600	Os08g0527600	Similar to Ubiquitin carboxyl-terminal hydrolase.	inf	Up Regulated	Chr08	26263392	26268141
XLOC_071052	LOC_Os08g43140	expressed protein	OS08G0544600	Os08g0544600	Hypothetical protein.	inf	Up Regulated	Chr08	27292448	27293040
XLOC_074740	LOC_Os09g15680	caltractin, putative, expressed	OS09G0325800	Os09g0325800	Conserved hypothetical protein.	-inf	Down Regulated	Chr09	9570453	9571682
XLOC_074759	LOC_Os09g15980	expressed protein	OS09G0328800	Os09g0328800	Hypothetical conserved gene.	-inf	Down Regulated	Chr09	9768943	9773105
XLOC_074861	LOC_Os09g17810	leucine zipper protein-like, putative, expressed	OS09G0347300	Os09g0347300	Exo70 exocyst complex subunit family protein.	-inf	Down Regulated	Chr09	10898051	10900227
XLOC_074956	LOC_Os09g20030	disease resistance RPP13-like protein 1, putative, expressed	OS09G0365300	Os09g0365300	NB-ARC domain containing protein.	-inf	Down Regulated	Chr09	11998383	12001136
XLOC_075085	LOC_Os09g22280	expressed protein	OS09G0390400	Os09g0390400	Similar to OsRAD23-like.	-inf	Down Regulated	Chr09	13470482	13472871
XLOC_077343	LOC_Os09g22505	expressed protein	OS09G0392666	Os09g0392666	Conserved hypothetical protein.	-4.0792	Down Regulated	Chr09	13576634	13577704
XLOC_077441	LOC_Os09g24370	expressed protein	OS09G0409100	Os09g0409100	Conserved hypothetical protein.	-3.38554	Down Regulated	Chr09	14479032	14479842
XLOC_075239	LOC_Os09g25190	protein binding protein, putative, expressed	OS09G0419500	Os09g0419500	Similar to ubiquitin-protein ligase/ zinc ion binding protein.	-inf	Down Regulated	Chr09	15090662	15092888
XLOC_075240	LOC_Os09g25200	protein binding protein, putative, expressed	OS09G0419600	Os09g0419600	Zinc finger%2C RING-type domain containing protein.	-inf	Down Regulated	Chr09	15094500	15095507
XLOC_077580	LOC_Os09g26110	expressed protein	OS09G0430701	Os09g0430701	Conserved hypothetical protein.	inf	Up Regulated	Chr09	15711264	15711801
XLOC_075859	LOC_Os09g34847	expressed protein	OS09G0520000	Os09g0520000	Hypothetical protein.	-inf	Down Regulated	Chr09	20305821	20306814
XLOC_075883	LOC_Os09g35580	expressed protein	OS09G0523700	Os09g0523700	Similar to Cold-regulated protein.	inf	Up Regulated	Chr09	20449461	20451242
XLOC_078224	LOC_Os09g36680	ribonuclease T2 family domain containing protein, expressed	OS09G0537700	Os09g0537700	S-like ribonuclease%2C Salinity tolerance%2C Abiotic stress response%2C Regulation of photomorphogenesis	-inf	Down Regulated	Chr09	21155962	21157945
XLOC_078325	LOC_Os09g37967	cupin domain containing protein, expressed	OS09G0552500	Os09g0552500	RmlC-like jelly roll fold domain containing protein.	-inf	Down Regulated	Chr09	21891810	21893285
XLOC_010033	LOC_Os10g03560	CAF1 family ribonuclease containing protein, putative, expressed	OS10G0124200	Os10g0124200	Similar to CAF1 family ribonuclease containing protein.	inf	Up Regulated	Chr10	1539461	1540349
XLOC_012357	LOC_Os10g04180	NB-ARC domain containing protein, expressed	OS10G0131800	Os10g0131800	Similar to NBS-LRR class disease resistance protein.	-inf	Down Regulated	Chr10	1949424	1956931
XLOC_012359	LOC_Os10g04270	jacalin-like lectin domain containing protein, expressed	OS10G0132300	Os10g0132300	Similar to Jasmonate-induced protein.	-inf	Down Regulated	Chr10	1998836	1999759
XLOC_010075	LOC_Os10g04290	transposon protein, putative, CACTA, En/Spm sub-class, expressed	OS10G0132500	Os10g0132500	Hypothetical conserved gene.	-inf	Down Regulated	Chr10	2018903	2026611
XLOC_010302	LOC_Os10g08230	retrotransposon, putative, centromere-specific, expressed	OS10G0164500	Os10g0164500	Similar to Cytochrome P450 family protein%2C expressed.	-inf	Down Regulated	Chr10	4445398	4466927
XLOC_010419	LOC_Os10g10580	expressed protein	OS10G0185200	Os10g0185200	Similar to ADL6	inf	Up Regulated	Chr10	5841200	5843444
XLOC_012730	LOC_Os10g11889	expressed protein	OS10G0195250	Os10g0195250	Conserved hypothetical protein.	-inf	Down Regulated	Chr10	6597057	6599557
XLOC_012789	LOC_Os10g13700	phosphoenolpyruvate carboxykinase, putative, expressed	OS10G0204400	Os10g0204400	Similar to Phosphoenolpyruvate carboxykinase	-inf	Down Regulated	Chr10	7435158	7444003
XLOC_010578	LOC_Os10g16930	expressed protein	OS10G0317300	Os10g0317300	Conserved hypothetical protein.	inf	Up Regulated	Chr10	8462194	8464904
XLOC_010612	LOC_Os10g17890	OsWAK113 - OsWAK receptor-like protein OsWAK-RLP, expressed	OS10G0326100	Os10g0326100	Similar to Protein kinase domain containing protein%2C expressed.	inf	Up Regulated	Chr10	9041968	9057476
XLOC_013130	LOC_Os10g22570	cellulase, putative, expressed	OS10G0370800	Os10g0370800	Similar to Exo-1%2C3-beta-glucanase precursor	-inf	Down Regulated	Chr10	11698992	11713558
XLOC_013191	LOC_Os10g24100	expressed protein	OS10G0382600	Os10g0382600	Conserved hypothetical protein.	-inf	Down Regulated	Chr10	12348056	12350851
XLOC_013657	LOC_Os10g32520	expressed protein	OS10G0462600	Os10g0462600	Conserved hypothetical protein.	-inf	Down Regulated	Chr10	17028164	17035140
XLOC_011853	LOC_Os10g39130	OsMADS56 - MADS-box family gene with MIKCc type-box, expressed	MADS56	Os10g0536100	Similar to MADS-box transcription factor 56.	-2.77137	Down Regulated	Chr10	20862996	20873635
XLOC_011960	LOC_Os10g40324	expressed protein	OS10G0550775	Os10g0550775	Conserved hypothetical protein.	inf	Up Regulated	Chr10	21612229	21613509
XLOC_012098	LOC_Os10g42020	RALFL29 - Rapid ALkalinization Factor RALF family protein precursor, expressed	OS10G0569800	Os10g0569800	Similar to RIR1b protein.	inf	Up Regulated	Chr10	22587846	22592131
XLOC_012145	LOC_Os10g42730	expressed protein	OS10G0578050	Os10g0578050	Conserved hypothetical protein.	-inf	Down Regulated	Chr10	23055145	23060773
XLOC_017576	LOC_Os11g02000	retrotransposon protein, putative, unclassified, expressed	OS11G0111000	Os11g0111000	Conserved hypothetical protein.	-inf	Down Regulated	Chr11	532997	534481
XLOC_017771	LOC_Os11g04894	expressed protein	OS11G0146000	Os11g0146000	Conserved hypothetical protein.	inf	Up Regulated	Chr11	2087122	2087685
XLOC_017772	LOC_Os11g04900	glycoprotein X precursor, putative, expressed	OS11G0146100	Os11g0146100	Similar to AtPIP5K1.	inf	Up Regulated	Chr11	2087798	2089433
XLOC_018132	LOC_Os11g09940	expressed protein	OS11G0205500	Os11g0205500	Similar to cDNA clone:J023056F18%2C full insert sequence.	-inf	Down Regulated	Chr11	5324767	5327659
XLOC_015161	LOC_Os11g09979	expressed protein	OS11G0206000	Os11g0206000	Conserved hypothetical protein.	inf	Up Regulated	Chr11	5349237	5354810
XLOC_018737	LOC_Os11g20310	expressed protein	OS11G0308100	Os11g0308100	Similar to Transposase of Tn10 [Oryza sativa	inf	Up Regulated	Chr11	11736081	11739401
XLOC_016282	LOC_Os11g29030	disease resistance protein RPM1, putative, expressed	OS11G0480000	Os11g0480000	NB-ARC domain containing protein.	-inf	Down Regulated	Chr11	16807646	16826653
XLOC_016389	LOC_Os11g30910	sulfotransferase domain containing protein, expressed	OS11G0505300	Os11g0505300	Sulfotransferase%2C Resistance to rice stripe virus	-inf	Down Regulated	Chr11	17985036	17986258
XLOC_016630	LOC_Os11g34920	stripe rust resistance protein Yr10, putative, expressed	OS11G0550500	Os11g0550500	Similar to LZ-NBS-LRR class RGA.	-inf	Down Regulated	Chr11	20461078	20464673
XLOC_016719	LOC_Os11g36200	receptor-like protein kinase 2 precursor, putative, expressed	OS11G0570000	Os11g0570000	Similar to Receptor kinase-like protein.	-inf	Down Regulated	Chr11	21297838	21301397
XLOC_019587	LOC_Os11g37490	expressed protein	OS11G0585200	Os11g0585200	Hypothetical protein.	inf	Up Regulated	Chr11	22134434	22135199
XLOC_019706	LOC_Os11g39260	NBS-LRR disease resistance protein, putative, expressed	OS11G0605900	Os11g0605900	Conserved hypothetical protein.	-inf	Down Regulated	Chr11	23373740	23379194
XLOC_016995	LOC_Os11g40249	expressed protein	OS11G0616900	Os11g0616900	Hypothetical gene.	-inf	Down Regulated	Chr11	24001606	24010471
XLOC_019896	LOC_Os11g42080	expressed protein	OS11G0640500	Os11g0640500	Protein of unknown function DUF594 domain containing protein.	-inf	Down Regulated	Chr11	25333431	25335627
XLOC_017224	LOC_Os11g43520	OsGrx_C17 - glutaredoxin subgroup III, expressed	GRXC10	Os11g0655900	Thioredoxin fold domain containing protein.	-inf	Down Regulated	Chr11	26269973	26270560
XLOC_017280	LOC_Os11g44340	calmodulin binding protein, putative, expressed	OS11G0664800	Os11g0664800	Hypothetical conserved gene.	inf	Up Regulated	Chr11	26794417	26799952
XLOC_020031	LOC_Os11g44380	expressed protein	OS11G0665600	Os11g0665600	Helix-turn-helix%2C Fis-type domain containing protein.	inf	Up Regulated	Chr11	26831963	26832713
XLOC_020113	LOC_Os11g45790	NB-ARC domain containing protein, expressed	OS11G0684700	Os11g0684700	Similar to NB-ARC domain containing protein%2C expressed.	-inf	Down Regulated	Chr11	27703768	27707310
XLOC_017375	LOC_Os11g45820	expressed protein	OS11G0685400	Os11g0685400	Hypothetical conserved gene.	-inf	Down Regulated	Chr11	27723835	27726283
XLOC_023628	LOC_Os12g09739	pollen signalling protein with adenylyl cyclase activity, putative, expressed	OS12G0199100	Os12g0199100	NB-ARC domain containing protein.	inf	Up Regulated	Chr12	5137638	5149427
XLOC_021228	LOC_Os12g14540	expressed protein	OS12G0248600	Os12g0248600	Hypothetical protein.	-inf	Down Regulated	Chr12	8301414	8301993
XLOC_024511	LOC_Os12g27350	10-deacetylbaccatin III 10-O-acetyltransferase, putative, expressed	OS12G0459100	Os12g0459100	Similar to Transferase family protein.	-inf	Down Regulated	Chr12	16079744	16082151
XLOC_024577	LOC_Os12g28550	ATPase, AAA family domain containing protein, expressed	OS12G0470700	Os12g0470700	ATPase%2C AAA-type%2C core domain containing protein.	-inf	Down Regulated	Chr12	16872792	16874580
XLOC_022188	LOC_Os12g33120	expressed protein	OS12G0515800	Os12g0515800	Hypothetical conserved gene.	-inf	Down Regulated	Chr12	20042292	20043043
XLOC_022434	LOC_Os12g36850	pathogenesis-related Bet v I family protein, putative, expressed	OS12G0555200	Os12g0555200	Similar to Probenazole-inducible protein PBZ1.	2.79677	Up Regulated	Chr12	22591680	22593505
XLOC_000084			OS01G0111300	Os01g0111300	Conserved hypothetical protein.	inf	Up Regulated	Chr01	597008	597804
XLOC_002193			OS01G0558825	Os01g0558825	Hypothetical protein.	inf	Up Regulated	Chr01	21158317	21158615
XLOC_002428			Plant_SRP			-2.62957	Down Regulated	Chr01	23323570	23323889
XLOC_002467			OS01G0601651	Os01g0601651	Plant disease resistance response protein domain containing protein.	-inf	Down Regulated	Chr01	23637262	23642878
XLOC_003678			Intron_gpII			-inf	Down Regulated	Chr01	33506010	33545681
XLOC_006393			EPlOSAG00000009198			-inf	Down Regulated	Chr01	13447509	13453588
XLOC_007234			OS01G0584300	Os01g0584300	Conserved hypothetical protein.	-inf	Down Regulated	Chr01	22691685	22692492
XLOC_009600			-			inf	Up Regulated	Chr01	42667086	42671879
XLOC_009678			-			-inf	Down Regulated	Chr01	295424	295768
XLOC_009680			-			-inf	Down Regulated	Chr01	670811	670965
XLOC_009684			-			inf	Up Regulated	Chr01	3094337	3095318
XLOC_009729			-			-inf	Down Regulated	Chr01	10262927	10264116
XLOC_009730			-			-inf	Down Regulated	Chr01	10321399	10322235
XLOC_009732			-			-inf	Down Regulated	Chr01	10323248	10323898
XLOC_009779			-			inf	Up Regulated	Chr01	20397127	20397569
XLOC_009795			-			-inf	Down Regulated	Chr01	23535857	23536120
XLOC_009797			-			-inf	Down Regulated	Chr01	23805731	23806707
XLOC_009799			-			-inf	Down Regulated	Chr01	23807389	23807879
XLOC_009814			-			-inf	Down Regulated	Chr01	28133111	28133592
XLOC_009820			-			-inf	Down Regulated	Chr01	28721029	28722220
XLOC_009821			-			-inf	Down Regulated	Chr01	28722486	28723496
XLOC_009824			-			-8.24082	Down Regulated	Chr01	29224843	29226520
XLOC_009833			-			-inf	Down Regulated	Chr01	31415561	31416888
XLOC_009878			-			-inf	Down Regulated	Chr01	41636004	41636266
XLOC_009879			-			-inf	Down Regulated	Chr01	41673112	41673421
XLOC_009880			-			inf	Up Regulated	Chr01	42294605	42295005
XLOC_009887			-			inf	Up Regulated	Chr01	43076590	43076730
XLOC_010203			OS10G0152400	Os10g0152400	Hypothetical protein.	-inf	Down Regulated	Chr10	3122018	3127181
XLOC_010599			OS10G0322600	Os10g0322600	Hypothetical gene.	-inf	Down Regulated	Chr10	8846839	8847352
XLOC_011265			OS10G0437550	Os10g0437550	Similar to H0821G03.14 protein.	-inf	Down Regulated	Chr10	15670941	15672062
XLOC_011284			OS10G0439862	Os10g0439862	Hypothetical protein.	-inf	Down Regulated	Chr10	15796278	15799887
XLOC_012042			OS10G0562900			inf	Up Regulated	Chr10	22213938	22214320
XLOC_012466			OS10G0151233	Os10g0151233	Hypothetical protein.	-inf	Down Regulated	Chr10	3060911	3065547
XLOC_013192			EPlOSAG00000016604			-inf	Down Regulated	Chr10	12382313	12383356
XLOC_014450			-			inf	Up Regulated	Chr10	2756003	2756098
XLOC_014459			-			-inf	Down Regulated	Chr10	5356873	5357202
XLOC_014471			-			-inf	Down Regulated	Chr10	8879032	8879954
XLOC_014486			-			-inf	Down Regulated	Chr10	11454437	11455508
XLOC_014497			-			-inf	Down Regulated	Chr10	12426076	12426536
XLOC_014503			-			-inf	Down Regulated	Chr10	14242972	14243915
XLOC_014504			-			-inf	Down Regulated	Chr10	14244209	14244856
XLOC_014506			-			-inf	Down Regulated	Chr10	14248376	14249050
XLOC_014508			-			-inf	Down Regulated	Chr10	14250098	14250783
XLOC_014509			-			-inf	Down Regulated	Chr10	14250892	14252299
XLOC_014517			-			-inf	Down Regulated	Chr10	16008546	16009034
XLOC_014534			-			inf	Up Regulated	Chr10	18964215	18964419
XLOC_014535			-			inf	Up Regulated	Chr10	18964585	18964717
XLOC_014544			-			-inf	Down Regulated	Chr10	21004001	21004669
XLOC_015152			-			-inf	Down Regulated	Chr11	5240761	5242223
XLOC_016514			-			-inf	Down Regulated	Chr11	19317586	19318456
XLOC_017377			-			-inf	Down Regulated	Chr11	27727980	27729138
XLOC_017405			OS11G0689800			inf	Up Regulated	Chr11	28031067	28032957
XLOC_018014			EPlOSAG00000002864			inf	Up Regulated	Chr11	4193630	4204739
XLOC_018345			-			-3.15124	Down Regulated	Chr11	7215084	7216918
XLOC_018575			-			-inf	Down Regulated	Chr11	9415043	9416091
XLOC_018748			OS11G0311100	Os11g0311100	Similar to Pantothenate kinase family protein.	-inf	Down Regulated	Chr11	11956177	11958426
XLOC_019172			OS11G0501500	Os11g0501500	Conserved hypothetical protein.	inf	Up Regulated	Chr11	17856679	17858107
XLOC_019767			-			-inf	Down Regulated	Chr11	24058693	24059930
XLOC_020257			-			inf	Up Regulated	Chr11	4211001	4211607
XLOC_020261			-			inf	Up Regulated	Chr11	5831705	5832194
XLOC_020266			-			-inf	Down Regulated	Chr11	6741396	6741616
XLOC_020268			-			inf	Up Regulated	Chr11	7319787	7320006
XLOC_020293			-			inf	Up Regulated	Chr11	17527970	17528335
XLOC_020305			-			inf	Up Regulated	Chr11	20287911	20287998
XLOC_020307			-			-inf	Down Regulated	Chr11	20593308	20593653
XLOC_020308			-			-inf	Down Regulated	Chr11	20604801	20605296
XLOC_020329			-			inf	Up Regulated	Chr11	26806101	26806486
XLOC_020333			-			-inf	Down Regulated	Chr11	26945532	26945865
XLOC_020618			EPlOSAG00000036178			inf	Up Regulated	Chr12	2042925	2045155
XLOC_023302			OS12G0145566	Os12g0145566	Similar to cDNA clone:J033057N11%2C full insert sequence.	inf	Up Regulated	Chr12	2240009	2241632
XLOC_025658			-			inf	Up Regulated	Chr12	686143	686509
XLOC_025663			-			inf	Up Regulated	Chr12	2543291	2544023
XLOC_025672			-			-inf	Down Regulated	Chr12	4109718	4110464
XLOC_025674			-			-inf	Down Regulated	Chr12	5229492	5230012
XLOC_025684			-			-inf	Down Regulated	Chr12	9864527	9865080
XLOC_025689			-			inf	Up Regulated	Chr12	10984694	10985310
XLOC_025692			-			-inf	Down Regulated	Chr12	12287563	12287700
XLOC_025706			-			inf	Up Regulated	Chr12	16122407	16122543
XLOC_025707			-			-inf	Down Regulated	Chr12	16335210	16335856
XLOC_025708			-			-inf	Down Regulated	Chr12	16336128	16336306
XLOC_027175			OS02G0310200	Os02g0310200	Conserved hypothetical protein.	-inf	Down Regulated	Chr02	12185505	12187024
XLOC_027960			-			inf	Up Regulated	Chr02	20937780	20938876
XLOC_028062			OS02G0570900,OS02G0571100	Os02g0570900,Os02g0571100	Similar to Ent-copalyl diphosphate synthase 2.	-inf	Down Regulated	Chr02	21841121	21847533
XLOC_028073			OS02G0572000	Os02g0572000	Hypothetical protein.	-inf	Down Regulated	Chr02	21904597	21906343
XLOC_028194			OS02G0594232	Os02g0594232	Hypothetical conserved gene.	-3.8986	Down Regulated	Chr02	23008658	23011151
XLOC_028764			-			inf	Up Regulated	Chr02	28577368	28577489
XLOC_031282			OS02G0435200	Os02g0435200	Hypothetical conserved gene.	inf	Up Regulated	Chr02	13855868	13859316
XLOC_031415			OS02G0464700	Os02g0464700	Hypothetical protein.	-inf	Down Regulated	Chr02	15612039	15612668
XLOC_032057			OS02G0570600	Os02g0570600	Hypothetical protein.	-inf	Down Regulated	Chr02	21788169	21791222
XLOC_032065			OS02G0571000	Os02g0571000	Hypothetical protein.	-inf	Down Regulated	Chr02	21841121	21847533
XLOC_032107			OS02G0577600	Os02g0577600	Hypothetical protein.	inf	Up Regulated	Chr02	22202697	22204302
XLOC_032239			-			inf	Up Regulated	Chr02	23293701	23294191
XLOC_032401			OS02G0626200			-inf	Down Regulated	Chr02	24973447	24977287
XLOC_033699			-			inf	Up Regulated	Chr02	830839	830947
XLOC_033711			-			-inf	Down Regulated	Chr02	3585148	3586024
XLOC_033714			-			-inf	Down Regulated	Chr02	6299256	6300406
XLOC_033715			-			-inf	Down Regulated	Chr02	6300599	6303340
XLOC_033716			-			-inf	Down Regulated	Chr02	6303604	6304059
XLOC_033717			-			-inf	Down Regulated	Chr02	6304367	6305578
XLOC_033734			-			-inf	Down Regulated	Chr02	9603334	9603718
XLOC_033735			-			-inf	Down Regulated	Chr02	9603931	9604603
XLOC_033738			-			inf	Up Regulated	Chr02	10068765	10068976
XLOC_033756			-			inf	Up Regulated	Chr02	15333443	15333532
XLOC_033769			-			-inf	Down Regulated	Chr02	18378051	18378576
XLOC_033772			-			inf	Up Regulated	Chr02	19200215	19200716
XLOC_033788			-			-inf	Down Regulated	Chr02	23446739	23447032
XLOC_033789			-			-inf	Down Regulated	Chr02	23447758	23448266
XLOC_033802			-			inf	Up Regulated	Chr02	27627595	27628258
XLOC_033813			-			inf	Up Regulated	Chr02	29392468	29392984
XLOC_033979			OS03G0118450			-inf	Down Regulated	Chr03	1002802	1003083
XLOC_034298			OS03G0161302	Os03g0161302	Hypothetical protein.	-2.61866	Down Regulated	Chr03	3271149	3276878
XLOC_036323			OS03G0598002	Os03g0598002	Hypothetical gene.	inf	Up Regulated	Chr03	22271543	22272752
XLOC_036460			EPlOSAG00000019988			5.44653	Up Regulated	Chr03	23658287	23659958
XLOC_037031			OS03G0716900	Os03g0716900	Hypothetical gene.	-inf	Down Regulated	Chr03	29013348	29014095
XLOC_037477			OS03G0785100	Os03g0785100	Conserved hypothetical protein.	-inf	Down Regulated	Chr03	32587389	32588169
XLOC_041150			OS03G0722200	Os03g0722200	Hypothetical protein.	-inf	Down Regulated	Chr03	29302851	29303463
XLOC_041375			snoR77Y			-inf	Down Regulated	Chr03	31179871	31180829
XLOC_041868			U1			inf	Up Regulated	Chr03	34560597	34560851
XLOC_042018			OS03G0846200	Os03g0846200	Hypothetical conserved gene.	inf	Up Regulated	Chr03	35574027	35574910
XLOC_042124			-			inf	Up Regulated	Chr03	3302855	3303333
XLOC_042139			-			-inf	Down Regulated	Chr03	9187894	9188340
XLOC_042141			-			inf	Up Regulated	Chr03	9922594	9923470
XLOC_042146			-			inf	Up Regulated	Chr03	11533739	11534548
XLOC_042161			-			-inf	Down Regulated	Chr03	15084061	15084711
XLOC_042167			-			inf	Up Regulated	Chr03	16322182	16322608
XLOC_042182			-			inf	Up Regulated	Chr03	20195304	20195628
XLOC_042193			-			inf	Up Regulated	Chr03	25864595	25864839
XLOC_042236			-			inf	Up Regulated	Chr03	36315124	36315428
XLOC_042641			OS04G0172560	Os04g0172560	Hypothetical gene.	-inf	Down Regulated	Chr04	4939801	4940413
XLOC_042859			-			-inf	Down Regulated	Chr04	7586161	7595018
XLOC_042874			OS04G0218350	Os04g0218350	Similar to cDNA%2C clone: J075169H23%2C full insert sequence.	-inf	Down Regulated	Chr04	7907326	7910914
XLOC_044431			-			-inf	Down Regulated	Chr04	24454761	24456348
XLOC_045786			EPlOSAG00000023995			-inf	Down Regulated	Chr04	375426	376378
XLOC_046944			OS04G0345100	Os04g0345100	Hypothetical gene.	-inf	Down Regulated	Chr04	16417642	16418224
XLOC_048297			OS04G0565750	Os04g0565750	Hypothetical gene.	-inf	Down Regulated	Chr04	28367021	28367958
XLOC_049194			-			inf	Up Regulated	Chr04	2942470	2942848
XLOC_049217			-			-inf	Down Regulated	Chr04	11261171	11261432
XLOC_049218			-			inf	Up Regulated	Chr04	11347120	11347631
XLOC_049226			-			-inf	Down Regulated	Chr04	12437457	12438012
XLOC_049233			-			inf	Up Regulated	Chr04	15062900	15063186
XLOC_049235			-			-inf	Down Regulated	Chr04	16036123	16036571
XLOC_049241			-			-inf	Down Regulated	Chr04	16867544	16868029
XLOC_049251			-			inf	Up Regulated	Chr04	19362519	19363202
XLOC_049259			-			-inf	Down Regulated	Chr04	21495571	21496207
XLOC_049288			-			-inf	Down Regulated	Chr04	28351300	28352308
XLOC_049786			OS05G0166450	Os05g0166450	Hypothetical gene.	-inf	Down Regulated	Chr05	3967279	3967951
XLOC_051095			OS05G0402900,OS05G0403300	Os05g0402900,Os05g0403300	Similar to EDGP.	-2.53844	Down Regulated	Chr05	19631964	19647395
XLOC_053154			BURP1,BURP6	Os05g0215000,Os05g0215066	BURP domain containing protein.	4.18133	Up Regulated	Chr05	7134026	7137963
XLOC_053386			-			inf	Up Regulated	Chr05	9693853	9694490
XLOC_054660			EPlOSAG00000006865			inf	Up Regulated	Chr05	23572079	23572193
XLOC_055408			-			-inf	Down Regulated	Chr05	32578	33238
XLOC_055409			-			-inf	Down Regulated	Chr05	399394	400112
XLOC_055412			-			inf	Up Regulated	Chr05	777589	778012
XLOC_055420			-			-inf	Down Regulated	Chr05	2952842	2953408
XLOC_055421			-			-inf	Down Regulated	Chr05	2957259	2957957
XLOC_055422			-			-inf	Down Regulated	Chr05	2961640	2962567
XLOC_055423			-			-inf	Down Regulated	Chr05	2962795	2963245
XLOC_055424			-			-inf	Down Regulated	Chr05	4802562	4803261
XLOC_055436			-			-inf	Down Regulated	Chr05	8638383	8638791
XLOC_055439			-			-inf	Down Regulated	Chr05	9840390	9841432
XLOC_055448			-			-inf	Down Regulated	Chr05	13554209	13555088
XLOC_055449			-			-inf	Down Regulated	Chr05	13555818	13556194
XLOC_055451			-			-inf	Down Regulated	Chr05	14281582	14282019
XLOC_055455			-			-inf	Down Regulated	Chr05	16143536	16143669
XLOC_056142			-			inf	Up Regulated	Chr06	5109318	5109851
XLOC_056439			-			inf	Up Regulated	Chr06	7593902	7595364
XLOC_056832			OS06G0312900	Os06g0312900	Conserved hypothetical protein.	-inf	Down Regulated	Chr06	11959533	11961068
XLOC_057655			OS06G0566700	Os06g0566700	Conserved hypothetical protein.	-inf	Down Regulated	Chr06	21876789	21878108
XLOC_057725			OS06G0579100	Os06g0579100	Conserved hypothetical protein.	-inf	Down Regulated	Chr06	22556191	22558566
XLOC_057917			EPlOSAG00000014687			-inf	Down Regulated	Chr06	24243627	24251136
XLOC_058158			OS06G0648600	Os06g0648600	Hypothetical gene.	inf	Up Regulated	Chr06	26499432	26500188
XLOC_058396			OS06G0682300	Os06g0682300	Conserved hypothetical protein.	inf	Up Regulated	Chr06	28439492	28440216
XLOC_060992			CYP701A7	Os06g0570600	Similar to Ent-kaurene oxidase.	-inf	Down Regulated	Chr06	22092976	22095900
XLOC_061398			OS06G0637800	Os06g0637800	Hypothetical gene.	inf	Up Regulated	Chr06	25905960	25906430
XLOC_062050			-			inf	Up Regulated	Chr06	1714687	1714963
XLOC_062055			-			-inf	Down Regulated	Chr06	3226219	3227140
XLOC_062077			-			-inf	Down Regulated	Chr06	8220755	8220874
XLOC_062096			-			-inf	Down Regulated	Chr06	10464524	10464916
XLOC_062101			-			inf	Up Regulated	Chr06	11629850	11630516
XLOC_062107			-			-inf	Down Regulated	Chr06	11991692	11991924
XLOC_062126			-			-inf	Down Regulated	Chr06	17090792	17091267
XLOC_062136			-			-inf	Down Regulated	Chr06	21161638	21162219
XLOC_062146			-			-inf	Down Regulated	Chr06	22973063	22973360
XLOC_062249			OS07G0110650	Os07g0110650	Hypothetical gene.	-inf	Down Regulated	Chr07	597034	598203
XLOC_063879			EPlOSAG00000015187			-inf	Down Regulated	Chr07	18459273	18460069
XLOC_064202			OS07G0542067	Os07g0542067	Hypothetical protein.	inf	Up Regulated	Chr07	21414426	21419315
XLOC_064467			OS07G0582800	Os07g0582800	Hypothetical protein.	inf	Up Regulated	Chr07	23596286	23598309
XLOC_064540			OS07G0596200	Os07g0596200	Conserved hypothetical protein.	inf	Up Regulated	Chr07	24262435	24263105
XLOC_065290			-			inf	Up Regulated	Chr07	587528	588144
XLOC_065530			EPlOSAG00000051482,U6			inf	Up Regulated	Chr07	2595088	2595193
XLOC_066885			OS07G0492300	Os07g0492300	Hypothetical protein.	-inf	Down Regulated	Chr07	18357750	18358722
XLOC_066999			-			-inf	Down Regulated	Chr07	19476420	19478192
XLOC_067201			EPlOSAG00000041861			-inf	Down Regulated	Chr07	21501854	21503069
XLOC_067349			OS07G0567801	Os07g0567801	Conserved hypothetical protein.	-inf	Down Regulated	Chr07	22812027	22813186
XLOC_067374			EPlOSAG00000022074			inf	Up Regulated	Chr07	23014790	23045514
XLOC_068168			-			-inf	Down Regulated	Chr07	2502845	2503488
XLOC_068171			-			-inf	Down Regulated	Chr07	2506712	2507554
XLOC_068187			-			inf	Up Regulated	Chr07	5256402	5256731
XLOC_068188			-			-inf	Down Regulated	Chr07	5323051	5323633
XLOC_068189			-			inf	Up Regulated	Chr07	5370888	5372659
XLOC_068205			-			inf	Up Regulated	Chr07	9269115	9269241
XLOC_068213			-			inf	Up Regulated	Chr07	12619454	12619577
XLOC_068234			-			-inf	Down Regulated	Chr07	21494817	21496120
XLOC_068235			-			-inf	Down Regulated	Chr07	21509169	21509552
XLOC_068236			-			inf	Up Regulated	Chr07	21860932	21861083
XLOC_068259			-			-inf	Down Regulated	Chr07	27540789	27541366
XLOC_068421			OS08G0122201	Os08g0122201	Hypothetical conserved gene.	inf	Up Regulated	Chr08	1215575	1216317
XLOC_069229			-			-inf	Down Regulated	Chr08	8967957	8968918
XLOC_070052			OS08G0394000	Os08g0394000	Conserved hypothetical protein.	inf	Up Regulated	Chr08	18691680	18692439
XLOC_070417			-			-inf	Down Regulated	Chr08	22276454	22277227
XLOC_070832			-			inf	Up Regulated	Chr08	25574981	25579396
XLOC_072779			OS08G0376100	Os08g0376100	Conserved hypothetical protein.	inf	Up Regulated	Chr08	17639418	17640296
XLOC_073556			-			inf	Up Regulated	Chr08	25574981	25579396
XLOC_073908			-			inf	Up Regulated	Chr08	5282348	5282691
XLOC_073909			-			inf	Up Regulated	Chr08	5282922	5283346
XLOC_073924			-			-inf	Down Regulated	Chr08	13443338	13443763
XLOC_073928			-			-inf	Down Regulated	Chr08	13447024	13447640
XLOC_073938			-			-inf	Down Regulated	Chr08	13843374	13843817
XLOC_073958			-			inf	Up Regulated	Chr08	19851935	19852126
XLOC_073965			-			-inf	Down Regulated	Chr08	20645476	20646046
XLOC_073970			-			-inf	Down Regulated	Chr08	21972288	21972940
XLOC_073989			-			-inf	Down Regulated	Chr08	26810933	26811041
XLOC_073996			-			inf	Up Regulated	Chr08	28438931	28440162
XLOC_076990			OS09G0328900	Os09g0328900	Hypothetical conserved gene.	-inf	Down Regulated	Chr09	9774188	9774995
XLOC_077572			OS09G0429600			-inf	Down Regulated	Chr09	15628356	15631501
XLOC_078477			-			-inf	Down Regulated	Chr09	796126	796554
XLOC_078513			-			-inf	Down Regulated	Chr09	8965295	8966355
XLOC_078544			-			inf	Up Regulated	Chr09	15712202	15712779
XLOC_078564			-			-inf	Down Regulated	Chr09	19858918	19859657

## Sheet: IDR Vs. NDR
Supplementary Table 7: DEGs between IR 64 and Nagina 22 in root tissues under low N
Cuff_Gene_id	Ensembl_gene	IRGSP_ID	IRGSP_Annotation	MSU_ID	MSU_Annotation	log2(fold_change)	Regulation	Chromosome	Start	End
XLOC_000084	OS01G0111300	Os01g0111300	Conserved hypothetical protein.			-inf	Down Regulated	Chr01	597008	597804
XLOC_000146	OS01G0117900	Os01g0117900	Similar to nodulin-like protein.	LOC_Os01g02870	auxin-induced protein 5NG4, putative, expressed	-inf	Down Regulated	Chr01	1010258	1012400
XLOC_000404	OS01G0155800	Os01g0155800	Conserved hypothetical protein.	LOC_Os01g06310	glycine-rich cell wall structural protein precursor, putative, expressed	-inf	Down Regulated	Chr01	2999575	3001139
XLOC_001191	OS01G0279100	Os01g0279100	Subunit of magnesium-protoporphyrin IX monomethyl ester cyclase	LOC_Os01g17170	magnesium-protoporphyrin IX monomethyl ester cyclase,chloroplast precursor, putative, expressed	-inf	Down Regulated	Chr01	9874378	9876678
XLOC_001381	OS01G0312500	Os01g0312500	Similar to Pectinesterase.	LOC_Os01g21034	pectinesterase, putative, expressed	-inf	Down Regulated	Chr01	11741907	11750685
XLOC_001470	OS01G0329075	Os01g0329075	Hypothetical protein.			-inf	Down Regulated	Chr01	12677043	12683455
XLOC_001577	OS01G0348000	Os01g0348000	Similar to Papain-like cysteine proteinase	LOC_Os01g24600	fruit bromelain precursor, putative, expressed	inf	Up Regulated	Chr01	13859298	13860586
XLOC_001848	OS01G0495200	Os01g0495200	Conserved hypothetical protein.	LOC_Os01g30970	PMR5, putative, expressed	-inf	Down Regulated	Chr01	16928573	16930618
XLOC_001996	OS01G0523000	Os01g0523000	Hypothetical gene.			-inf	Down Regulated	Chr01	18668265	18669004
XLOC_002082	OS01G0538000	Os01g0538000	Conserved hypothetical protein.	LOC_Os01g35580	expressed protein	inf	Up Regulated	Chr01	19681824	19686310
XLOC_002193	OS01G0558825	Os01g0558825	Hypothetical protein.			-inf	Down Regulated	Chr01	21158317	21158615
XLOC_002343	OS01G0581300	Os01g0581300	Similar to Lycopene epsilon-cyclase	LOC_Os01g39960	lycopene epsilon cyclase, chloroplast precursor, putative, expressed	-inf	Down Regulated	Chr01	22535012	22538645
XLOC_002666	OS01G0633500	Os01g0633500	Similar to Dihydroflavonol reductase.	LOC_Os01g44260	dihydroflavonol-4-reductase, putative, expressed	-inf	Down Regulated	Chr01	25382713	25384678
XLOC_003159	OS01G0714600	Os01g0714600	Similar to cDNA clone:J023088C01%2C full insert sequence.	LOC_Os01g51670	expressed protein	inf	Up Regulated	Chr01	29708353	29709366
XLOC_003178	OS01G0717400	Os01g0717400	EGF-like%2C alliinase domain containing protein.	LOC_Os01g51980	alliin lyase precursor, putative, expressed	-inf	Down Regulated	Chr01	29874485	29877459
XLOC_003193	-					-inf	Down Regulated	Chr01	30008315	30009500
XLOC_003436	OS01G0753400	Os01g0753400	Conserved hypothetical protein.	LOC_Os01g54980	expressed protein	-inf	Down Regulated	Chr01	31612794	31614643
XLOC_003486	OS01G0761000	Os01g0761000	Conserved hypothetical protein.	LOC_Os01g55570	expressed protein	-inf	Down Regulated	Chr01	32014487	32016245
XLOC_003644	OS01G0784725	Os01g0784725	Hypothetical protein.			-inf	Down Regulated	Chr01	33248877	33256713
XLOC_003822	OS01G0814100	Os01g0814100	Similar to Bindin	LOC_Os01g59870	LTPL65 - Protease inhibitor/seed storage/LTP family protein precursor, expressed	-inf	Down Regulated	Chr01	34626254	34628601
XLOC_003920	OS01G0829700	Os01g0829700	Hypothetical protein.			-inf	Down Regulated	Chr01	35497038	35498546
XLOC_004170	OS01G0869800	Os01g0869800	22-kDa Photosystem II protein%2C Photoprotection	LOC_Os01g64960	chlorophyll A-B binding protein, putative, expressed	-inf	Down Regulated	Chr01	37697023	37699582
XLOC_004229	OS01G0879100	Os01g0879100	Hypothetical protein.			-inf	Down Regulated	Chr01	38147022	38148018
XLOC_004413	OS01G0912700	Os01g0912700	Similar to T23K8.14 protein.	LOC_Os01g68450	expressed protein	-inf	Down Regulated	Chr01	39777761	39779892
XLOC_004487	OS01G0923000	Os01g0923000	Conserved hypothetical protein.	LOC_Os01g69870	expressed protein	inf	Up Regulated	Chr01	40371949	40372684
XLOC_004646	OS01G0944200	Os01g0944200	Ribonuclease H-like domain containing protein.	LOC_Os01g71630	expressed protein	-inf	Down Regulated	Chr01	41510191	41519672
XLOC_004698	GER8	Os01g0952000	Similar to Germin-like protein 1-3.	LOC_Os01g72290	expressed protein	-inf	Down Regulated	Chr01	41914682	41915921
XLOC_004765	OS01G0959900	Os01g0959900	Similar to predicted protein.	LOC_Os01g72950	expressed protein	-inf	Down Regulated	Chr01	42312148	42313573
XLOC_004897	LIR1	Os01g0102900	Light-regulated protein%2C Regulation of light-dependent attachment of LEAF-TYPE FERREDOXIN-NADP+ OXIDOREDUCTASE	LOC_Os01g01340	light-induced protein 1-like, putative, expressed	-6.79382	Down Regulated	Chr01	169389	170316
XLOC_005055	OS01G0123900	Os01g0123900	Similar to Bowman-Birk type proteinase inhibitor	LOC_Os01g03310	BBTI1 - Bowman-Birk type bran trypsin inhibitor precursor, expressed	-inf	Down Regulated	Chr01	1338240	1339098
XLOC_005576	OS01G0201600	Os01g0201600	Virulence factor%2C pectin lyase fold family protein.	LOC_Os01g10490	keratin, type I cytoskeletal 9, putative, expressed	-inf	Down Regulated	Chr01	5549650	5551003
XLOC_005702	-					inf	Up Regulated	Chr01	6735592	6736330
XLOC_006202	OS01G0303000	Os01g0303000	Similar to CP12	LOC_Os01g19740	calvin cycle protein CP12, putative, expressed	-inf	Down Regulated	Chr01	11202608	11203331
XLOC_006390	OS01G0341000	Os01g0341000	Conserved hypothetical protein.	LOC_Os01g23850	transposon protein, putative, CACTA, En/Spm sub-class, expressed	inf	Up Regulated	Chr01	13422909	13424625
XLOC_006391	OS01G0341200	Os01g0341200	Tubulin%2C conserved site domain containing protein.	LOC_Os01g23870	expressed protein	inf	Up Regulated	Chr01	13437008	13438567
XLOC_006392	EPlOSAG00000009198					inf	Up Regulated	Chr01	13447509	13453588
XLOC_006949	OS01G0537250	Os01g0537250	Protein of unknown function DUF3778 domain containing protein.	LOC_Os01g35330	circumsporozoite protein precursor, putative, expressed	inf	Up Regulated	Chr01	19549154	19550345
XLOC_007233	OS01G0584300	Os01g0584300	Conserved hypothetical protein.			inf	Up Regulated	Chr01	22691685	22692492
XLOC_007379	OS01G0612350	Os01g0612350	Hypothetical gene.			-inf	Down Regulated	Chr01	24261981	24267594
XLOC_007483	OS01G0628950	Os01g0628950	Hypothetical protein.			-inf	Down Regulated	Chr01	25119733	25121919
XLOC_007570	OS01G0647200	Os01g0647200	Hypothetical conserved gene.	LOC_Os01g45914	expressed protein	-inf	Down Regulated	Chr01	26086061	26088337
XLOC_007688	U4		U4 spliceosomal RNA			-7.08263	Down Regulated	Chr01	27236102	27236288
XLOC_008266	OS01G0762300	Os01g0762300	Similar to predicted protein.	LOC_Os01g55670	expressed protein	-inf	Down Regulated	Chr01	32070784	32072008
XLOC_008319	OS01G0770200	Os01g0770200	Aromatic L-amino acid decarboxylase	LOC_Os01g56380	decarboxylase, putative, expressed	-inf	Down Regulated	Chr01	32501035	32502957
XLOC_008541	OS01G0805200	Os01g0805200	Protein of unknown function DUF3007 domain containing protein.	LOC_Os01g59080	expressed protein	-inf	Down Regulated	Chr01	34138398	34139709
XLOC_008596	BGLU2	Os01g0813700	Similar to Non-cyanogenic beta-glucosidase.	LOC_Os01g59819	Os1bglu2 - beta-glucosidase homologue, similar to G. max isohydroxyurate hydrolase, expressed	-inf	Down Regulated	Chr01	34588834	34602432
XLOC_008955	OS01G0870500	Os01g0870500	Similar to S-domain class receptor-like kinase3.	LOC_Os01g65030	S-locus-specific glycoprotein precursor, putative, expressed	-inf	Down Regulated	Chr01	37745525	37748575
XLOC_009582	OS01G0965900	Os01g0965900	Conserved hypothetical protein.	LOC_Os01g73500	expressed protein	-inf	Down Regulated	Chr01	42587306	42590270
XLOC_009598	-					-inf	Down Regulated	Chr01	42667086	42671879
XLOC_009676	-					inf	Up Regulated	Chr01	295424	295768
XLOC_009678	-					inf	Up Regulated	Chr01	670811	670965
XLOC_009682	-					-inf	Down Regulated	Chr01	3094337	3095318
XLOC_009696	-					inf	Up Regulated	Chr01	4975915	4976742
XLOC_009710	-					inf	Up Regulated	Chr01	7146514	7146859
XLOC_009716	-					inf	Up Regulated	Chr01	7639512	7639815
XLOC_009727	-					inf	Up Regulated	Chr01	10262927	10264116
XLOC_009728	-					inf	Up Regulated	Chr01	10321399	10322235
XLOC_009732	-					inf	Up Regulated	Chr01	10325002	10326336
XLOC_009737	-					inf	Up Regulated	Chr01	10862547	10862989
XLOC_009738	-					inf	Up Regulated	Chr01	10896789	10897754
XLOC_009743	-					inf	Up Regulated	Chr01	12080261	12080749
XLOC_009746	-					inf	Up Regulated	Chr01	12618249	12618565
XLOC_009747	-					inf	Up Regulated	Chr01	12618789	12618965
XLOC_009748	-					inf	Up Regulated	Chr01	12620191	12620580
XLOC_009751	-					inf	Up Regulated	Chr01	12624939	12625265
XLOC_009752	-					inf	Up Regulated	Chr01	12627930	12628228
XLOC_009771	-					inf	Up Regulated	Chr01	18461544	18462010
XLOC_009777	-					-inf	Down Regulated	Chr01	20397127	20397569
XLOC_009786	-					inf	Up Regulated	Chr01	21314618	21315331
XLOC_009790	-					inf	Up Regulated	Chr01	22288290	22288509
XLOC_009795	-					inf	Up Regulated	Chr01	23805731	23806707
XLOC_009796	-					inf	Up Regulated	Chr01	23806874	23807248
XLOC_009816	-					inf	Up Regulated	Chr01	28717028	28717483
XLOC_009817	-					inf	Up Regulated	Chr01	28719364	28720036
XLOC_009818	-					inf	Up Regulated	Chr01	28721029	28722220
XLOC_009819	-					inf	Up Regulated	Chr01	28722486	28723496
XLOC_009822	-					inf	Up Regulated	Chr01	29224843	29226520
XLOC_009844	-					-inf	Down Regulated	Chr01	33682576	33682736
XLOC_009876	-					inf	Up Regulated	Chr01	41636004	41636266
XLOC_009877	-					inf	Up Regulated	Chr01	41673112	41673421
XLOC_009878	-					-inf	Down Regulated	Chr01	42294605	42295005
XLOC_010192	OS10G0150700	Os10g0150700	Protein of unknown function DUF1210 family protein.	LOC_Os10g05990	POEI14 - Pollen Ole e I allergen and extensin family protein precursor, expressed	-inf	Down Regulated	Chr10	3020704	3022087
XLOC_010193	OS10G0150800	Os10g0150800	Protein of unknown function DUF1210 family protein.	LOC_Os10g06000	POEI15 - Pollen Ole e I allergen and extensin family protein precursor, expressed	-inf	Down Regulated	Chr10	3031618	3032661
XLOC_010201	OS10G0152400	Os10g0152400	Hypothetical protein.			inf	Up Regulated	Chr10	3122018	3127181
XLOC_010311	OS10G0166600	Os10g0166600	Cytochrome P450 family protein.	LOC_Os10g08474	cytochrome P450, putative, expressed	-inf	Down Regulated	Chr10	4599942	4602849
XLOC_010389	OS10G0181600	Os10g0181600	Methyltransferase type 11 domain containing protein.	LOC_Os10g10180	methyltransferase domain containing protein, putative, expressed	-inf	Down Regulated	Chr10	5592942	5595558
XLOC_011462	OS10G0472900	Os10g0472900	Thiolase-like%2C subgroup domain containing protein.	LOC_Os10g33370	3-ketoacyl-CoA synthase precursor, putative, expressed	-inf	Down Regulated	Chr10	17564166	17571455
XLOC_011810	OS10G0528900	Os10g0528900	Similar to Tau class GST protein 3.	LOC_Os10g38540	glutathione S-transferase, putative, expressed	-inf	Down Regulated	Chr10	20574828	20576053
XLOC_011919	ACR2.1	Os10g0545700	Similar to Rhodanese-like protein.	LOC_Os10g39860	expressed protein	-11.7704	Down Regulated	Chr10	21327671	21330546
XLOC_011958	OS10G0550775	Os10g0550775	Conserved hypothetical protein.	LOC_Os10g40324	expressed protein	-inf	Down Regulated	Chr10	21612229	21613509
XLOC_012040	OS10G0562900	Os10g0562900	Non-protein coding transcript	LOC_Os10g41330	AP2 domain containing protein, expressed	-inf	Down Regulated	Chr10	22213938	22214320
XLOC_012164	OS10G0100300	Os10g0100300	NAD	LOC_Os10g01044	isoflavone reductase, putative, expressed	-inf	Down Regulated	Chr10	46030	58278
XLOC_012251	OS10G0114101	Os10g0114101	Non-protein coding transcript			-inf	Down Regulated	Chr10	911556	916911
XLOC_012355	OS10G0131800	Os10g0131800	Similar to NBS-LRR class disease resistance protein.	LOC_Os10g04180	NB-ARC domain containing protein, expressed	inf	Up Regulated	Chr10	1949424	1956931
XLOC_012357	OS10G0132300	Os10g0132300	Similar to Jasmonate-induced protein.	LOC_Os10g04270	jacalin-like lectin domain containing protein, expressed	inf	Up Regulated	Chr10	1998836	1999759
XLOC_012436	OS10G0148100	Os10g0148100	Protein of unknown function DUF1210 family protein.	LOC_Os10g05750	POEI3 - Pollen Ole e I allergen and extensin family protein precursor, expressed	-inf	Down Regulated	Chr10	2897687	2899059
XLOC_012459	OS10G0150400	Os10g0150400	Protein of unknown function DUF1210 family protein.	LOC_Os10g05970	POEI12 - Pollen Ole e I allergen and extensin family protein precursor, expressed	-inf	Down Regulated	Chr10	3012859	3013949
XLOC_012464	OS10G0151233	Os10g0151233	Hypothetical protein.			inf	Up Regulated	Chr10	3060911	3065547
XLOC_012584	OS10G0165400	Os10g0165400	Hypothetical gene.			-inf	Down Regulated	Chr10	4509070	4509912
XLOC_012728	OS10G0195250	Os10g0195250	Conserved hypothetical protein.	LOC_Os10g11889	expressed protein	inf	Up Regulated	Chr10	6597057	6599557
XLOC_012749	OS10G0198333	Os10g0198333	Conserved hypothetical protein.	LOC_Os10g12300	expressed protein	-inf	Down Regulated	Chr10	6845042	6846735
XLOC_012838	OS10G0213700	Os10g0213700	Similar to P-166-4_1	LOC_Os10g15300	expressed protein	-inf	Down Regulated	Chr10	8000578	8001288
XLOC_012873	EPlOSAG00000008413					inf	Up Regulated	Chr10	8887312	8888592
XLOC_013189	OS10G0382600	Os10g0382600	Conserved hypothetical protein.	LOC_Os10g24100	expressed protein	inf	Up Regulated	Chr10	12348609	12350851
XLOC_013190	EPlOSAG00000016604					inf	Up Regulated	Chr10	12382313	12383356
XLOC_013251	OS10G0394100	Os10g0394100	Metallophosphoesterase domain containing protein.	LOC_Os10g25430	Ser/Thr protein phosphatase family protein, putative, expressed	-inf	Down Regulated	Chr10	13149001	13154101
XLOC_013950	OS10G0505700	Os10g0505700	Similar to Nonspecific lipid-transfer protein 2	LOC_Os10g36170	LTPL160 - Protease inhibitor/seed storage/LTP family protein precursor, expressed	-inf	Down Regulated	Chr10	19335092	19335615
XLOC_014011	OS10G0516150	Os10g0516150	Non-protein coding transcript			-inf	Down Regulated	Chr10	19894752	19896794
XLOC_014221	OS10G0551700	Os10g0551700	Plant lipid transfer protein and hydrophobic protein%2C helical domain containing protein.	LOC_Os10g40420	LTPL138 - Protease inhibitor/seed storage/LTP family protein precursor, expressed	-inf	Down Regulated	Chr10	21655488	21656252
XLOC_014228	OS10G0552700	Os10g0552700	Similar to Tumor-related protein	LOC_Os10g40520	LTPL145 - Protease inhibitor/seed storage/LTP family protein precursor, expressed	-inf	Down Regulated	Chr10	21693875	21694502
XLOC_014439	-					inf	Up Regulated	Chr10	86110	86336
XLOC_014440	-					inf	Up Regulated	Chr10	227015	227216
XLOC_014457	-					inf	Up Regulated	Chr10	5356873	5357202
XLOC_014463	-					inf	Up Regulated	Chr10	5944381	5944894
XLOC_014465	-					inf	Up Regulated	Chr10	8283666	8284050
XLOC_014470	-					inf	Up Regulated	Chr10	8882907	8883377
XLOC_014494	-					inf	Up Regulated	Chr10	12422829	12423372
XLOC_014509	-					-inf	Down Regulated	Chr10	14594613	14595765
XLOC_014532	-					-inf	Down Regulated	Chr10	18964215	18964419
XLOC_014552	-					inf	Up Regulated	Chr10	22824814	22825928
XLOC_014714	OS11G0127951	Os11g0127951	Hypothetical protein.			-6.82755	Down Regulated	Chr11	1286411	1286660
XLOC_015150	-					inf	Up Regulated	Chr11	5240761	5242223
XLOC_015159	OS11G0206000	Os11g0206000	Conserved hypothetical protein.	LOC_Os11g09979	expressed protein	-inf	Down Regulated	Chr11	5349237	5354810
XLOC_015401	OS11G0242800	Os11g0242800	Similar to ASCAB9-A	LOC_Os11g13890	chlorophyll A-B binding protein, putative, expressed	-inf	Down Regulated	Chr11	7659700	7662180
XLOC_015423	OS11G0245900	Os11g0245900	Hypothetical protein.	LOC_Os11g14120	expressed protein	-inf	Down Regulated	Chr11	7865726	7867485
XLOC_016512	-					inf	Up Regulated	Chr11	19317586	19318456
XLOC_016628	OS11G0550500	Os11g0550500	Similar to LZ-NBS-LRR class RGA.	LOC_Os11g34920	stripe rust resistance protein Yr10, putative, expressed	inf	Up Regulated	Chr11	20461078	20464673
XLOC_016682	OS11G0562100	Os11g0562100	Squalene cyclase domain containing protein.	LOC_Os11g35710	cycloartenol synthase, putative, expressed	-inf	Down Regulated	Chr11	20942417	20959700
XLOC_016993	OS11G0616900	Os11g0616900	Hypothetical gene.	LOC_Os11g40249	expressed protein	inf	Up Regulated	Chr11	24001606	24010471
XLOC_017352	OS11G0679700	Os11g0679700	Glycerol-3-phosphate acyltransferase%2C Anther development%2C Pollen formation	LOC_Os11g45400	glycerol-3-phosphate acyltransferase, putative, expressed	-inf	Down Regulated	Chr11	27486902	27490269
XLOC_017373	OS11G0685400	Os11g0685400	Hypothetical conserved gene.	LOC_Os11g45820	expressed protein	inf	Up Regulated	Chr11	27723835	27726283
XLOC_017375	-					inf	Up Regulated	Chr11	27727980	27729138
XLOC_017574	OS11G0111000	Os11g0111000	Conserved hypothetical protein.	LOC_Os11g02000	retrotransposon protein, putative, unclassified, expressed	inf	Up Regulated	Chr11	532997	534481
XLOC_017769	OS11G0146000	Os11g0146000	Conserved hypothetical protein.	LOC_Os11g04894	expressed protein	-inf	Down Regulated	Chr11	2087122	2087685
XLOC_018045	-					inf	Up Regulated	Chr11	4476443	4478008
XLOC_018074	OS11G0195650	Os11g0195650	Hypothetical protein.			-inf	Down Regulated	Chr11	4799320	4801300
XLOC_018181	OS11G0210100	Os11g0210100	Similar to Class III peroxidase 133.	LOC_Os11g10460	peroxidase precursor, putative, expressed	-inf	Down Regulated	Chr11	5699981	5702081
XLOC_018574	-					inf	Up Regulated	Chr11	9415043	9416091
XLOC_018747	OS11G0311100	Os11g0311100	Similar to Pantothenate kinase family protein.			inf	Up Regulated	Chr11	11956177	11958426
XLOC_019009	OS11G0463700	Os11g0463700	Penicillin-binding protein%2C transpeptidase fold domain containing protein.	LOC_Os11g27540	CRP7 - Cysteine-rich family protein precursor, expressed	-inf	Down Regulated	Chr11	15851158	15852070
XLOC_019168	OS11G0501000	Os11g0501000	Conserved hypothetical protein.	LOC_Os11g30620	expressed protein	-inf	Down Regulated	Chr11	17829545	17831391
XLOC_019405	OS11G0549620	Os11g0549620	Similar to Purple acid phosphatase.	LOC_Os11g34720	Ser/Thr protein phosphatase family protein, putative, expressed	-inf	Down Regulated	Chr11	20343335	20349189
XLOC_019556	OS11G0577866	Os11g0577866	Conserved hypothetical protein.			-inf	Down Regulated	Chr11	21789931	21791582
XLOC_019705	OS11G0605900	Os11g0605900	Conserved hypothetical protein.	LOC_Os11g39260	NBS-LRR disease resistance protein, putative, expressed	inf	Up Regulated	Chr11	23373740	23379194
XLOC_019764	EPlOSAG00000030525					inf	Up Regulated	Chr11	24041012	24056259
XLOC_019766	-					inf	Up Regulated	Chr11	24058693	24059930
XLOC_019789	OS11G0621400	Os11g0621400	Conserved hypothetical protein.	LOC_Os11g40600	expressed protein	-inf	Down Regulated	Chr11	24226399	24227678
XLOC_020030	OS11G0665600	Os11g0665600	Helix-turn-helix%2C Fis-type domain containing protein.	LOC_Os11g44380	expressed protein	-inf	Down Regulated	Chr11	26831963	26832713
XLOC_020120	OS11G0686250	Os11g0686250	DNA-binding WRKY domain containing protein.	LOC_Os11g45920	WRKY63, expressed	inf	Up Regulated	Chr11	27784419	27785320
XLOC_020253	-					-inf	Down Regulated	Chr11	3051576	3052242
XLOC_020255	-					inf	Up Regulated	Chr11	3438692	3439059
XLOC_020265	-					inf	Up Regulated	Chr11	6741396	6741616
XLOC_020289	-					inf	Up Regulated	Chr11	17484934	17485109
XLOC_020292	-					-inf	Down Regulated	Chr11	17527970	17528335
XLOC_020306	-					inf	Up Regulated	Chr11	20593308	20593653
XLOC_020307	-					inf	Up Regulated	Chr11	20604801	20605296
XLOC_020314	-					inf	Up Regulated	Chr11	23015238	23015564
XLOC_020322	-					inf	Up Regulated	Chr11	23882207	23882503
XLOC_020331	-					inf	Up Regulated	Chr11	26939978	26940393
XLOC_020332	-					inf	Up Regulated	Chr11	26945532	26945865
XLOC_020363	-					inf	Up Regulated	Chr12	258047	258331
XLOC_020442	OS12G0115000	Os12g0115000	Similar to Non-specific lipid-transfer protein 2B.	LOC_Os12g02310	LTPL11 - Protease inhibitor/seed storage/LTP family protein precursor, expressed	-inf	Down Regulated	Chr12	732977	734096
XLOC_020798	OS12G0169600	Os12g0169600	Similar to Fructose-bisphosphate aldolase.	LOC_Os12g07210	expressed protein	-inf	Down Regulated	Chr12	3542860	3544916
XLOC_020899	OS12G0189400	Os12g0189400	Similar to Photosystem I reaction centre subunit N%2C chloroplast precursor	LOC_Os12g08770	photosystem I reaction center subunit N, chloroplast precursor, putative, expressed	-inf	Down Regulated	Chr12	4506778	4507716
XLOC_020901	OS12G0189700	Os12g0189700	Twin arginine translocation signal%2C Tat domain containing protein.	LOC_Os12g08790	TPR domain protein, putative, expressed	-inf	Down Regulated	Chr12	4522508	4523612
XLOC_021489	RBCS-A	Os12g0291100	Similar to Petunia ribulose 1%2C5-bisphosphate carboxylase small subunit mRNA	LOC_Os12g19381	ribulose bisphosphate carboxylase small chain, chloroplast precursor, putative, expressed	-inf	Down Regulated	Chr12	11262346	11263636
XLOC_021499	OS12G0292400	Os12g0292400	Similar to Petunia ribulose 1%2C5-bisphosphate carboxylase small subunit mRNA	LOC_Os12g19470	ribulose bisphosphate carboxylase small chain, chloroplast precursor, putative, expressed	-inf	Down Regulated	Chr12	11320347	11322505
XLOC_021613	OS12G0420200	Os12g0420200	Chloroplast stem-loop-binding protein of 41 kDa b%2C Chlorophyll biosynthesis and photosynthesis	LOC_Os12g23180	3-beta hydroxysteroid dehydrogenase/isomerase family protein, putative, expressed	-inf	Down Regulated	Chr12	13103674	13106278
XLOC_022097	EPlOSAG00000019821					-inf	Down Regulated	Chr12	19193341	19193913
XLOC_022261	OS12G0529200	Os12g0529200	Protein of unknown function DUF1618 domain containing protein.	LOC_Os12g34440	expressed protein	inf	Up Regulated	Chr12	20861069	20862990
XLOC_022537	OS12G0569500	Os12g0569500	Thaumatin%2C pathogenesis-related family protein.	LOC_Os12g38170	osmotin, putative, expressed	-inf	Down Regulated	Chr12	23435457	23436485
XLOC_022582	OS12G0573600	Os12g0573600	Similar to predicted protein.			-inf	Down Regulated	Chr12	23663141	23663722
XLOC_023043	OS12G0105300	Os12g0105300	Actin-binding FH2 domain containing protein.	LOC_Os12g01449	chloroplast unusual positioning protein, putative, expressed	-inf	Down Regulated	Chr12	273659	282070
XLOC_023221	OS12G0132000	Os12g0132000	Hypothetical protein.	LOC_Os12g03800	expressed protein	-inf	Down Regulated	Chr12	1550318	1551245
XLOC_023467	EPlOSAG00000017744					inf	Up Regulated	Chr12	3630143	3630943
XLOC_023676	OS12G0208950	Os12g0208950	Hypothetical protein.			-inf	Down Regulated	Chr12	5674409	5676438
XLOC_024000	EPlOSAG00000019918					inf	Up Regulated	Chr12	9828780	9829517
XLOC_024221	OS12G0411700	Os12g0411700	ABC transporter-like domain containing protein.	LOC_Os12g22284	white-brown complex homolog protein 11, putative, expressed	-inf	Down Regulated	Chr12	12568929	12587004
XLOC_024577	OS12G0470700	Os12g0470700	ATPase%2C AAA-type%2C core domain containing protein.	LOC_Os12g28550	ATPase, AAA family domain containing protein, expressed	inf	Up Regulated	Chr12	16872792	16874580
XLOC_025332	-					inf	Up Regulated	Chr12	24526714	24562995
XLOC_025658	-					-inf	Down Regulated	Chr12	686143	686509
XLOC_025663	-					-inf	Down Regulated	Chr12	2543291	2544023
XLOC_025667	-					inf	Up Regulated	Chr12	2994704	2994955
XLOC_025671	-					inf	Up Regulated	Chr12	4109718	4110464
XLOC_025673	-					inf	Up Regulated	Chr12	5229492	5230012
XLOC_025683	-					inf	Up Regulated	Chr12	9864527	9865080
XLOC_025686	-					inf	Up Regulated	Chr12	10451700	10451970
XLOC_025698	-					inf	Up Regulated	Chr12	14692279	14692644
XLOC_025705	-					-inf	Down Regulated	Chr12	16122407	16122543
XLOC_025706	-					inf	Up Regulated	Chr12	16335210	16335856
XLOC_025707	-					inf	Up Regulated	Chr12	16336128	16336306
XLOC_025712	-					inf	Up Regulated	Chr12	18785297	18785971
XLOC_025720	-					inf	Up Regulated	Chr12	19824883	19824994
XLOC_025738	-					inf	Up Regulated	Chr12	23205034	23205252
XLOC_025745	-					inf	Up Regulated	Chr12	25671434	25672086
XLOC_025773	OS02G0103850	Os02g0103850	Hypothetical protein.			-inf	Down Regulated	Chr02	183608	185325
XLOC_026155	OS02G0156100	Os02g0156100	Conserved hypothetical protein.	LOC_Os02g06170	expressed protein	inf	Up Regulated	Chr02	3080551	3082828
XLOC_026257	OS02G0170000	Os02g0170000	Conserved hypothetical protein.	LOC_Os02g07360	pentatricopeptide containing protein, putative, expressed	-inf	Down Regulated	Chr02	3797628	3800981
XLOC_027342	OS02G0445100	Os02g0445100	Similar to Auxin-induced SAUR-like protein.	LOC_Os02g24700	OsSAUR8 - Auxin-responsive SAUR gene family member, expressed	-inf	Down Regulated	Chr02	14333092	14333865
XLOC_028119	OS02G0581100	Os02g0581100	Similar to photosystem II 5 kD protein.	LOC_Os02g37060	photosystem II 5 kDa protein, chloroplast precursor, putative, expressed	-inf	Down Regulated	Chr02	22390372	22390985
XLOC_028348	OS02G0616100	Os02g0616100	Similar to protein binding protein.	LOC_Os02g40260	uncharacterized protein At4g06744 precursor, putative, expressed	-inf	Down Regulated	Chr02	24372805	24374439
XLOC_028588	OS02G0662100	Os02g0662100	Similar to Tfm5 protein.	LOC_Os02g44320	LTPL113 - Protease inhibitor/seed storage/LTP family protein precursor, expressed	-inf	Down Regulated	Chr02	26814636	26815393
XLOC_028778	OS02G0697550	Os02g0697550	Hypothetical protein.			-inf	Down Regulated	Chr02	28681630	28683888
XLOC_028783	OS02G0698000	Os02g0698000	Similar to Phosphoribulokinase%2C chloroplast precursor	LOC_Os02g47020	phosphoribulokinase/Uridine kinase family protein, expressed	-inf	Down Regulated	Chr02	28700888	28704291
XLOC_029030	OS02G0734400	Os02g0734400	Similar to ABA-induced protein.	LOC_Os02g50140	caleosin related protein, putative, expressed	-inf	Down Regulated	Chr02	30631253	30632669
XLOC_029096	OS02G0744000	Os02g0744000	Similar to NDF6	LOC_Os02g51020	expressed protein	-inf	Down Regulated	Chr02	31202227	31203685
XLOC_029148	OS02G0751600	Os02g0751600	Peptidyl-prolyl cis-trans isomerase%2C FKBP-type domain containing protein.	LOC_Os02g51570	peptidyl-prolyl cis-trans isomerase, FKBP-type, putative, expressed	-inf	Down Regulated	Chr02	31591220	31593106
XLOC_029510	OS02G0807600	Os02g0807600	Hypothetical gene.			-inf	Down Regulated	Chr02	34493338	34494354
XLOC_029568	OS02G0815300	Os02g0815300	Hypothetical protein.	LOC_Os02g57020	YCF37, putative, expressed	-inf	Down Regulated	Chr02	34925370	34926093
XLOC_029735	OS02G0101500	Os02g0101500	Peroxisomal hydroxypyruvate reductase%2C NADH-dependent HPR%2C Photorespiratory metabolism	LOC_Os02g01150	erythronate-4-phosphate dehydrogenase domain containing protein, expressed	-inf	Down Regulated	Chr02	78460	82952
XLOC_030026	OS02G0140500	Os02g0140500	Similar to cycloartenol synthase.	LOC_Os02g04760	cycloartenol synthase, putative, expressed	-inf	Down Regulated	Chr02	2177574	2178755
XLOC_030061	OS02G0147600	Os02g0147600	Protein of unknown function DUF1677%2C Oryza sativa family protein.	LOC_Os02g05430	expressed protein	inf	Up Regulated	Chr02	2612043	2614087
XLOC_030158	OS02G0160500	Os02g0160500	Hypothetical conserved gene.			-inf	Down Regulated	Chr02	3271378	3272038
XLOC_030841	OS02G0255700	Os02g0255700	Conserved hypothetical protein.	LOC_Os02g15660	tetratricopeptide repeat, putative, expressed	-inf	Down Regulated	Chr02	8810103	8820960
XLOC_031034	OS02G0289700	Os02g0289700	Hypothetical protein.	LOC_Os02g18784	expressed protein	-inf	Down Regulated	Chr02	10947827	10948612
XLOC_031146	OS02G0308400	Os02g0308400	FAS1 domain domain containing protein.	LOC_Os02g20540	fasciclin domain containing protein, expressed	-inf	Down Regulated	Chr02	12113906	12114966
XLOC_031147	OS02G0308800	Os02g0308800	FAS1 domain domain containing protein.	LOC_Os02g20560	fasciclin domain containing protein, expressed	-inf	Down Regulated	Chr02	12127912	12129233
XLOC_031201	OS02G0318600	Os02g0318600	Similar to PDR-like ABC transporter.	LOC_Os02g21350	pleiotropic drug resistance protein 5, putative, expressed	-inf	Down Regulated	Chr02	12679623	12680627
XLOC_031773	U1		U1 spliceosomal RNA			-inf	Down Regulated	Chr02	19344873	19345136
XLOC_032322	OS02G0612900	Os02g0612900	Similar to Temperature stress-induced lipocalin.	LOC_Os02g39930	OsTIL-1 Temperature-induced lipocalin-1, expressed	-inf	Down Regulated	Chr02	24152118	24153073
XLOC_032522	OS02G0646500	Os02g0646500	Aldehyde dehydrogenase domain containing protein.	LOC_Os02g43194	aldehyde dehydrogenase, putative, expressed	-inf	Down Regulated	Chr02	26034335	26041422
XLOC_032943	OS02G0721100	Os02g0721100	Similar to E2 ubiquitin-conjugating enzyme UbcH5B	LOC_Os02g48910	ubiquitin-conjugating enzyme, putative, expressed	-inf	Down Regulated	Chr02	29919261	29920338
XLOC_033278	OS02G0773500	Os02g0773500	Protein of unknown function DUF3464 domain containing protein.	LOC_Os02g53350	expressed protein	-inf	Down Regulated	Chr02	32663481	32664208
XLOC_033536	OS02G0814200	Os02g0814200	Similar to CER1-like gene protein	LOC_Os02g56920	WAX2, putative, expressed	-inf	Down Regulated	Chr02	34889674	34893873
XLOC_033711	-					inf	Up Regulated	Chr02	3585148	3586024
XLOC_033713	-					inf	Up Regulated	Chr02	6298344	6298809
XLOC_033714	-					inf	Up Regulated	Chr02	6299256	6300406
XLOC_033715	-					inf	Up Regulated	Chr02	6300599	6303340
XLOC_033717	-					inf	Up Regulated	Chr02	6304367	6305578
XLOC_033718	-					inf	Up Regulated	Chr02	6307342	6307741
XLOC_033725	-					inf	Up Regulated	Chr02	8315838	8316168
XLOC_033734	-					inf	Up Regulated	Chr02	9603334	9603718
XLOC_033735	-					inf	Up Regulated	Chr02	9603931	9604603
XLOC_033755	-					inf	Up Regulated	Chr02	13969817	13970186
XLOC_033767	-					inf	Up Regulated	Chr02	17895512	17895622
XLOC_033769	-					inf	Up Regulated	Chr02	18378051	18378576
XLOC_033788	-					inf	Up Regulated	Chr02	23446739	23447032
XLOC_033789	-					inf	Up Regulated	Chr02	23447758	23448266
XLOC_033792	-					inf	Up Regulated	Chr02	24911454	24912077
XLOC_033809	-					-inf	Down Regulated	Chr02	28429184	28429779
XLOC_033810	-					inf	Up Regulated	Chr02	28960665	28960981
XLOC_033814	-					-inf	Down Regulated	Chr02	29392468	29392984
XLOC_034416	OS03G0178200	Os03g0178200	Protein of unknown function YGGT family protein.	LOC_Os03g08080	YGGT family protein, putative, expressed	-inf	Down Regulated	Chr03	4129652	4132544
XLOC_034447	PDS	Os03g0184000	Similar to Phytoene desaturase	LOC_Os03g08570	amine oxidase, flavin-containing, domain containing protein, expressed	-inf	Down Regulated	Chr03	4409175	4414505
XLOC_034706	OS03G0223301	Os03g0223301	Hypothetical gene.	LOC_Os03g12280	expressed protein	inf	Up Regulated	Chr03	6456085	6457732
XLOC_034778	OS03G0233251	Os03g0233251	Hypothetical protein.			-inf	Down Regulated	Chr03	7066550	7067714
XLOC_034837	OS03G0244000	Os03g0244000	Heat shock protein DnaJ%2C cysteine-rich region domain containing protein.	LOC_Os03g14040	expressed protein	-inf	Down Regulated	Chr03	7615917	7618902
XLOC_035000	OS03G0271100	Os03g0271100	Similar to Sigma factor SIG2B.	LOC_Os03g16430	RNA polymerase sigma factor, putative, expressed	-inf	Down Regulated	Chr03	9064855	9068046
XLOC_035132	OS03G0289400	Os03g0289400	Rhodanese-like domain containing protein.	LOC_Os03g18020	rhodanese-like family protein, putative, expressed	-inf	Down Regulated	Chr03	10028090	10029033
XLOC_035145	OS03G0293100	Os03g0293100	Conserved hypothetical protein.	LOC_Os03g18200	heat shock protein DnaJ, putative, expressed	-inf	Down Regulated	Chr03	10208962	10210224
XLOC_035409	OS03G0333400	Os03g0333400	Similar to photosystem II 11 kD protein.	LOC_Os03g21560	photosystem II 11 kD protein, putative, expressed	-inf	Down Regulated	Chr03	12320930	12321796
XLOC_035597	OS03G0361100	Os03g0361100	Similar to Terpene synthase family%2C metal binding domain containing protein%2C expressed.	LOC_Os03g24640	terpene synthase, putative, expressed	inf	Up Regulated	Chr03	14034891	14037330
XLOC_035771	ATG4A	Os03g0391000	Similar to Cysteine protease ATG4A.	LOC_Os03g27350	cysteine protease ATG4, putative, expressed	-inf	Down Regulated	Chr03	15661859	15665613
XLOC_035851	OS03G0400600	Os03g0400600	Conserved hypothetical protein.	LOC_Os03g28250	expressed protein	-inf	Down Regulated	Chr03	16246824	16247574
XLOC_036219	OS03G0575500	Os03g0575500	Conserved hypothetical protein.	LOC_Os03g37864	expressed protein	-inf	Down Regulated	Chr03	21030441	21031298
XLOC_036298	RCABP89	Os03g0592500	Similar to Photosystem II type II chlorophyll a/b binding protein	LOC_Os03g39610	chlorophyll A-B binding protein, putative, expressed	-inf	Down Regulated	Chr03	22000042	22001240
XLOC_036956	OS03G0704100	Os03g0704100	Similar to structural molecule.	LOC_Os03g49720	PAP fibrillin family domain containing protein, expressed	-inf	Down Regulated	Chr03	28304984	28307930
XLOC_037228	OS03G0744700	Os03g0744700	Conserved hypothetical protein.	LOC_Os03g53300	expressed protein	-inf	Down Regulated	Chr03	30593480	30596056
XLOC_037371	OS03G0765900	Os03g0765900	PetM of cytochrome b6/f complex subunit 7 domain containing protein.	LOC_Os03g55720	cytochrome b6f complex subunit, putative, expressed	-inf	Down Regulated	Chr03	31725193	31725857
XLOC_037733	OS03G0818050	Os03g0818050	Hypothetical conserved gene.			-inf	Down Regulated	Chr03	34333242	34333481
XLOC_038086	OS03G0108300	Os03g0108300	Similar to xyloglucan endotransglucosylase/hydrolase protein 32.	LOC_Os03g01800	glycosyl hydrolases family 16, putative, expressed	-inf	Down Regulated	Chr03	492814	494095
XLOC_038149	PEX11-1	Os03g0117100	Peroxisomal protein%2C Response to salt and low nitrogen stresses	LOC_Os03g02590	peroxisomal biogenesis factor 11, putative, expressed	-inf	Down Regulated	Chr03	958128	960101
XLOC_038254	OS03G0131200	Os03g0131200	Catalase%2C Hydrogen peroxide-induced leaf cell death	LOC_Os03g03910	catalase domain containing protein, expressed	-inf	Down Regulated	Chr03	1787678	1790806
XLOC_038415	OS03G0158300	Os03g0158300	Glycoside hydrolase-type carbohydrate-binding domain containing protein.	LOC_Os03g06230	galactose mutarotase-like, putative, expressed	-inf	Down Regulated	Chr03	3120321	3123758
XLOC_038544	OS03G0180500	Os03g0180500	Conserved hypothetical protein.	LOC_Os03g08284	expressed protein	-inf	Down Regulated	Chr03	4216733	4219053
XLOC_038610	OS03G0191200	Os03g0191200	WW/Rsp5/WWP domain containing protein.	LOC_Os03g09120	expressed protein	-inf	Down Regulated	Chr03	4748703	4750253
XLOC_038995	NFYC2	Os03g0251350	Histone-fold domain containing protein.	LOC_Os03g14669	core histone H2A/H2B/H3/H4, putative, expressed	-inf	Down Regulated	Chr03	7976994	7979371
XLOC_039007	OS03G0254000	Os03g0254000	NB-ARC domain containing protein.	LOC_Os03g14900	NB-ARC/LRR disease resistance protein, putative, expressed	-inf	Down Regulated	Chr03	8122289	8126074
XLOC_039088	OS03G0267300	Os03g0267300	Similar to Fructose-1%2C6-bisphosphatase%2C chloroplast precursor	LOC_Os03g16050	fructose-1,6-bisphosphatase, putative, expressed	-inf	Down Regulated	Chr03	8841310	8843028
XLOC_039327	OS03G0308800	Os03g0308800	Tetratricopeptide-like helical domain containing protein.	LOC_Os03g19560	tetratricopeptide repeat domain containing protein, expressed	-inf	Down Regulated	Chr03	10992849	10997554
XLOC_039959	OS03G0414400	Os03g0414400	Conserved hypothetical protein.	LOC_Os03g30092	expressed protein	-inf	Down Regulated	Chr03	17172477	17174177
XLOC_040689	OS03G0650200	Os03g0650200	Similar to Cytochrome P450 CYP92C5.	LOC_Os03g44740	cytochrome P450, putative, expressed	-inf	Down Regulated	Chr03	25219721	25221556
XLOC_040748	OS03G0658800	Os03g0658800	Cytochrome P450 family protein.	LOC_Os03g45619	cytochrome P450, putative, expressed	-inf	Down Regulated	Chr03	25746126	25760738
XLOC_041188	OS03G0727200	Os03g0727200	Similar to HOS13 protein	LOC_Os03g51710	homeobox protein knotted-1, putative, expressed	inf	Up Regulated	Chr03	29626760	29632749
XLOC_041246	OS03G0735000	Os03g0735000	Similar to Glucose-1-phosphate adenylyltransferase large subunit 2	LOC_Os03g52460	glucose-1-phosphate adenylyltransferase large subunit, putative, expressed	-inf	Down Regulated	Chr03	30099368	30104572
XLOC_041764	OS03G0805766	Os03g0805766	Hypothetical protein.			-inf	Down Regulated	Chr03	33649341	33653755
XLOC_041869	U1		U1 spliceosomal RNA			-inf	Down Regulated	Chr03	34560597	34560851
XLOC_041870	OS03G0823350	Os03g0823350	Conserved hypothetical protein.			-inf	Down Regulated	Chr03	34562309	34562482
XLOC_041924	OS03G0832850	Os03g0832850	Hypothetical protein.			-inf	Down Regulated	Chr03	34985195	34990759
XLOC_042083	OS03G0857400	Os03g0857400	tRNA-binding arm domain containing protein.	LOC_Os03g64020	expressed protein	-inf	Down Regulated	Chr03	36180600	36183085
XLOC_042133	-					inf	Up Regulated	Chr03	5633287	5633881
XLOC_042138	-					inf	Up Regulated	Chr03	7195850	7196023
XLOC_042140	-					inf	Up Regulated	Chr03	9187894	9188340
XLOC_042147	-					-inf	Down Regulated	Chr03	11533739	11534548
XLOC_042157	-					inf	Up Regulated	Chr03	13869493	13869921
XLOC_042163	-					inf	Up Regulated	Chr03	15863791	15864348
XLOC_042207	-					inf	Up Regulated	Chr03	29242431	29242584
XLOC_042334	OS04G0116800	Os04g0116800	Similar to 3-ketoacyl-CoA synthase.	LOC_Os04g02640	3-ketoacyl-CoA synthase 6, putative, expressed	-inf	Down Regulated	Chr04	997303	998883
XLOC_042769	OS04G0196200	Os04g0196200	Winged helix repressor DNA-binding domain containing protein.	LOC_Os04g11970	O-methyltransferase, putative, expressed	-inf	Down Regulated	Chr04	6564646	6566873
XLOC_042859	-					inf	Up Regulated	Chr04	7586161	7595018
XLOC_043220	OS04G0290000	Os04g0290000	Hypothetical conserved gene.	LOC_Os04g22270	expressed protein	inf	Up Regulated	Chr04	12609522	12612253
XLOC_043573	OS04G0354600	Os04g0354600	Similar to Acyl CoA reductase-like protein.	LOC_Os04g28620	male sterility protein, putative, expressed	-inf	Down Regulated	Chr04	16945209	16951596
XLOC_043595	OS04G0360650	Os04g0360650	Hypothetical protein.			-inf	Down Regulated	Chr04	17258660	17263088
XLOC_043819	OS04G0396800	Os04g0396800	Peptidase S10%2C serine carboxypeptidase family protein.	LOC_Os04g32540	OsSCP24 - Putative Serine Carboxypeptidase homologue, expressed	-inf	Down Regulated	Chr04	19591900	19595356
XLOC_043914	OS04G0412100	Os04g0412100	Similar to H0717B12.8 protein.	LOC_Os04g33610	expressed protein	-inf	Down Regulated	Chr04	20358640	20359628
XLOC_043939	OS04G0414700	Os04g0414700	Photosystem I PsaO domain containing protein.	LOC_Os04g33830	membrane protein, putative, expressed	-inf	Down Regulated	Chr04	20496053	20497009
XLOC_044247	OS04G0459200	Os04g0459200	Hypothetical protein.			inf	Up Regulated	Chr04	22929085	22929883
XLOC_044291	OS04G0465600	Os04g0465600	Bet v I allergen family protein.	LOC_Os04g39150	pathogenesis-related Bet v I family protein, putative, expressed	-inf	Down Regulated	Chr04	23278474	23279374
XLOC_044432	-					inf	Up Regulated	Chr04	24454761	24456348
XLOC_044637	OS04G0523812	Os04g0523812	Conserved hypothetical protein.			inf	Up Regulated	Chr04	26214047	26215366
XLOC_044837	OS04G0557000	Os04g0557000	Similar to Genetic modifier.	LOC_Os04g47020	genetic modifier, putative, expressed	-inf	Down Regulated	Chr04	27868083	27870370
XLOC_044880	OS04G0565400	Os04g0565400	cis-Zeatin-O-glucosyltransferase%2C Catalyze O-glucosylation of cZ and cZ-riboside	LOC_Os04g47770	cis-zeatin O-glucosyltransferase, putative, expressed	-inf	Down Regulated	Chr04	28336635	28338321
XLOC_045116	OS04G0602100	Os04g0602100	Plant ascorbate peroxidase domain containing protein.	LOC_Os04g51300	peroxidase precursor, putative, expressed	-inf	Down Regulated	Chr04	30385511	30388334
XLOC_045282	-					inf	Up Regulated	Chr04	31559434	31560149
XLOC_045322	-					inf	Up Regulated	Chr04	31854092	31854990
XLOC_045390	OS04G0635700	Os04g0635700	Aldehyde dehydrogenase%2C conserved site domain containing protein.	LOC_Os04g54320	expressed protein	-inf	Down Regulated	Chr04	32338416	32339534
XLOC_045787	EPlOSAG00000023995					inf	Up Regulated	Chr04	375426	376378
XLOC_046437	OS04G0234600	Os04g0234600	Similar to Sedoheptulose-1%2C7-bisphosphatase.	LOC_Os04g16680	fructose-1,6-bisphosphatase, putative, expressed	-inf	Down Regulated	Chr04	9075140	9077888
XLOC_046991	-					inf	Up Regulated	Chr04	16871552	16872514
XLOC_047127	OS04G0379700	Os04g0379700	Similar to Violaxanthin de-epoxidase.	LOC_Os04g31040	violaxanthin de-epoxidase, putative, expressed	-inf	Down Regulated	Chr04	18551378	18553787
XLOC_047407	OS04G0431100	Os04g0431100	GrpE protein homolog.	LOC_Os04g35180	co-chaperone GrpE protein, putative, expressed	-inf	Down Regulated	Chr04	21377337	21379536
XLOC_047506	-					inf	Up Regulated	Chr04	22110346	22111186
XLOC_047507	OS04G0443900	Os04g0443900	Similar to RuBisCO large subunit-binding protein subunit beta%2C chloroplastic.			-inf	Down Regulated	Chr04	22118246	22122536
XLOC_047746	OS04G0478000	Os04g0478000	Protein of unknown function DUF3778 domain containing protein.	LOC_Os04g40190	circumsporozoite protein, putative, expressed	inf	Up Regulated	Chr04	23915755	23917013
XLOC_047934	OS04G0507100	Os04g0507100	Conserved hypothetical protein.	LOC_Os04g42800	photosystem-II repair protein, putative, expressed	-inf	Down Regulated	Chr04	25340374	25341989
XLOC_048739	OS04G0632901	Os04g0632901	Similar to H0613A10.1 protein.	LOC_Os04g54020	receptor-like kinase, putative, expressed	-inf	Down Regulated	Chr04	32198040	32202721
XLOC_049189	-					inf	Up Regulated	Chr04	425257	425362
XLOC_049190	-					inf	Up Regulated	Chr04	1549322	1549486
XLOC_049203	-					inf	Up Regulated	Chr04	4921471	4921951
XLOC_049211	-					inf	Up Regulated	Chr04	7566364	7566717
XLOC_049212	-					inf	Up Regulated	Chr04	8127625	8127737
XLOC_049213	-					inf	Up Regulated	Chr04	8276693	8276961
XLOC_049217	-					inf	Up Regulated	Chr04	10454012	10454617
XLOC_049219	-					inf	Up Regulated	Chr04	11261171	11261432
XLOC_049221	-					inf	Up Regulated	Chr04	11366048	11366267
XLOC_049228	-					inf	Up Regulated	Chr04	12437457	12438012
XLOC_049233	-					-inf	Down Regulated	Chr04	14159771	14160730
XLOC_049251	-					inf	Up Regulated	Chr04	19042562	19042902
XLOC_049261	-					inf	Up Regulated	Chr04	21495571	21496207
XLOC_049270	-					inf	Up Regulated	Chr04	22410117	22410722
XLOC_049277	-					inf	Up Regulated	Chr04	24985774	24986204
XLOC_049280	-					inf	Up Regulated	Chr04	25508458	25508914
XLOC_049283	-					inf	Up Regulated	Chr04	26327402	26328530
XLOC_049284	-					inf	Up Regulated	Chr04	26332691	26333024
XLOC_049286	-					inf	Up Regulated	Chr04	26336398	26337201
XLOC_049287	-					inf	Up Regulated	Chr04	26758572	26759071
XLOC_049290	-					inf	Up Regulated	Chr04	28351300	28352308
XLOC_049299	-					inf	Up Regulated	Chr04	30368265	30368705
XLOC_049302	-					inf	Up Regulated	Chr04	31604465	31605271
XLOC_049303	-					inf	Up Regulated	Chr04	32281935	32282338
XLOC_049304	-					inf	Up Regulated	Chr04	32282511	32282830
XLOC_049305	-					inf	Up Regulated	Chr04	32509412	32511241
XLOC_049321	-					inf	Up Regulated	Chr04	35391641	35392464
XLOC_049888	-					inf	Up Regulated	Chr05	5120924	5123244
XLOC_050408	OS05G0281400	Os05g0281400	Protein of unknown function DUF810 domain containing protein.	LOC_Os05g20304	expressed protein	inf	Up Regulated	Chr05	11891584	11892690
XLOC_050496	OS05G0298900	Os05g0298900	Hypothetical protein.	LOC_Os05g23393	expressed protein	inf	Up Regulated	Chr05	13366942	13367660
XLOC_051034	OS05G0392900	Os05g0392900	Conserved hypothetical protein.	LOC_Os05g32640	expressed protein	-inf	Down Regulated	Chr05	19114516	19115838
XLOC_051240	SWEET1B	Os05g0426000	MtN3 and saliva related transmembrane protein family protein.	LOC_Os05g35140	nodulin MtN3 family protein, putative, expressed	-inf	Down Regulated	Chr05	20870124	20873731
XLOC_051255	OS05G0427800	Os05g0427800	Similar to Ribulose bisphosphate carboxylase large chain.	LOC_Os05g35330	ribulose bisphosphate carboxylase large chain precursor, putative, expressed	-inf	Down Regulated	Chr05	20973883	20974330
XLOC_051355	OS05G0447800	Os05g0447800	Similar to H0212B02.6 protein.	LOC_Os05g37530	expressed protein	-inf	Down Regulated	Chr05	21970094	21970820
XLOC_051356	OS05G0448300	Os05g0448300	Similar to glycerol-3-phosphate acyltransferase 8.	LOC_Os05g37600	glycerol-3-phosphate acyltransferase, putative, expressed	-inf	Down Regulated	Chr05	22005230	22008925
XLOC_051741	OS05G0508900	Os05g0508900	Similar to cDNA clone:001-011-D03%2C full insert sequence.	LOC_Os05g43310	photosystem II reaction center W protein, chloroplast precursor, putative, expressed	-inf	Down Regulated	Chr05	25193478	25194625
XLOC_051825	OS05G0520600	Os05g0520600	Conserved hypothetical protein.	LOC_Os05g44420	expressed protein	-inf	Down Regulated	Chr05	25854287	25855541
XLOC_051997	OS05G0546800	Os05g0546800	Protein of unknown function DUF3615 domain containing protein.	LOC_Os05g46890	expressed protein	-inf	Down Regulated	Chr05	27139104	27142103
XLOC_051998	OS05G0547100	Os05g0547100	Conserved hypothetical protein.	LOC_Os05g46920	expressed protein	-inf	Down Regulated	Chr05	27150613	27153702
XLOC_052000	OS05G0547700	Os05g0547700	Conserved hypothetical protein.	LOC_Os05g46954	expressed protein	-inf	Down Regulated	Chr05	27168590	27171366
XLOC_052366	OS05G0102000	Os05g0102000	SAM dependent carboxyl methyltransferase family protein.	LOC_Os05g01140	methyltransferase, putative, expressed	-inf	Down Regulated	Chr05	116432	118268
XLOC_052801	OS05G0163300	Os05g0163300	Similar to Arabinogalactan protein-like.	LOC_Os05g07060	fasciclin domain containing protein, expressed	-inf	Down Regulated	Chr05	3715777	3716891
XLOC_052930	-					-inf	Down Regulated	Chr05	4913924	4914375
XLOC_052994	OS05G0189300	Os05g0189300	Vegetative storage protein/acid phosphatase domain containing protein.	LOC_Os05g09704	HAD superfamily phosphatase, putative, expressed	-inf	Down Regulated	Chr05	5472719	5474678
XLOC_052997	OS05G0189900	Os05g0189900	Vegetative storage protein/acid phosphatase domain containing protein.	LOC_Os05g09724	HAD superfamily phosphatase, putative, expressed	-inf	Down Regulated	Chr05	5508435	5510290
XLOC_053001	OS05G0190300	Os05g0190300	Acid phosphatase	LOC_Os05g09740	HAD superfamily phosphatase, putative, expressed	-inf	Down Regulated	Chr05	5534528	5536108
XLOC_053006	OS05G0190500	Os05g0190500	Similar to Acid phosphatase.	LOC_Os05g10210	HAD superfamily phosphatase, putative, expressed	-inf	Down Regulated	Chr05	5553631	5554934
XLOC_053157	BURP6	Os05g0215066	BURP domain containing protein.	LOC_Os05g12410	BURP domain containing protein, expressed	-inf	Down Regulated	Chr05	7136906	7137963
XLOC_053201	OS05G0222200	Os05g0222200	ABC transporter-like domain containing protein.	LOC_Os05g13520	white-brown complex homolog protein 12, putative, expressed	-inf	Down Regulated	Chr05	7492741	7498318
XLOC_053389	-					-inf	Down Regulated	Chr05	9693853	9694490
XLOC_053577	LSU_rRNA_eukarya		Eukaryotic large subunit ribosomal RNA			-6.53477	Down Regulated	Chr05	12958385	12958526
XLOC_053824	OS05G0337400	Os05g0337400	Similar to heavy-metal-associated domain-containing protein.	LOC_Os05g27100	expressed protein	-inf	Down Regulated	Chr05	15770655	15773664
XLOC_053859	-					-inf	Down Regulated	Chr05	16171360	16178250
XLOC_053891	OS05G0348100	Os05g0348100	Similar to CRR23	LOC_Os05g28090	expressed protein	-inf	Down Regulated	Chr05	16421494	16423320
XLOC_054198	OS05G0401100	Os05g0401100	Protein of unknown function DUF477 family protein.	LOC_Os05g33280	thylakoid lumen protein, putative, expressed	-inf	Down Regulated	Chr05	19507538	19508996
XLOC_054436	EPlOSAG00000032557					inf	Up Regulated	Chr05	21650267	21651150
XLOC_054558	OS05G0463100	Os05g0463100	Hypothetical gene.			-inf	Down Regulated	Chr05	22750563	22751140
XLOC_054622	OS05G0473900	Os05g0473900	Phytanoyl-CoA dioxygenase family protein.	LOC_Os05g39650	phytanoyl-CoA dioxygenase, putative, expressed	inf	Up Regulated	Chr05	23273424	23280929
XLOC_054718	OS05G0489200	Os05g0489200	Plant lipid transfer protein/seed storage/trypsin-alpha amylase inhibitor domain containing protein.	LOC_Os05g41030	LTPL67 - Protease inhibitor/seed storage/LTP family protein precursor, expressed	-inf	Down Regulated	Chr05	24045554	24047844
XLOC_055050	-					inf	Up Regulated	Chr05	26848807	26849698
XLOC_055185	-					inf	Up Regulated	Chr05	27961994	27963366
XLOC_055215	OS05G0565400	Os05g0565400	Protein of unknown function DUF561 family protein.	LOC_Os05g49060	uncharacterized protein ycf23, putative, expressed	-inf	Down Regulated	Chr05	28128520	28131181
XLOC_055234	OS05G0568300	Os05g0568300	Similar to 50S ribosomal protein L12%2C chloroplast precursor	LOC_Os05g49320	ribosomal protein L7/L12 C-terminal domain containing protein, expressed	-inf	Down Regulated	Chr05	28299368	28300093
XLOC_055359	OS05G0590300	Os05g0590300	Alpha/beta hydrolase fold-1 domain containing protein.	LOC_Os05g51240	hydrolase, alpha/beta fold family domain containing protein, expressed	-inf	Down Regulated	Chr05	29385915	29389665
XLOC_055403	-					inf	Up Regulated	Chr05	25425	25709
XLOC_055404	-					inf	Up Regulated	Chr05	26385	26544
XLOC_055406	-					inf	Up Regulated	Chr05	27607	28319
XLOC_055407	-					inf	Up Regulated	Chr05	29135	29552
XLOC_055408	-					inf	Up Regulated	Chr05	32350	32511
XLOC_055410	-					inf	Up Regulated	Chr05	399394	400112
XLOC_055421	-					inf	Up Regulated	Chr05	2952842	2953408
XLOC_055422	-					inf	Up Regulated	Chr05	2957259	2957957
XLOC_055424	-					inf	Up Regulated	Chr05	2962795	2963245
XLOC_055425	-					inf	Up Regulated	Chr05	4802562	4803261
XLOC_055432	-					inf	Up Regulated	Chr05	7734464	7734753
XLOC_055444	-					inf	Up Regulated	Chr05	11898557	11899039
XLOC_055445	-					inf	Up Regulated	Chr05	11900798	11901376
XLOC_055448	-					inf	Up Regulated	Chr05	13321941	13322324
XLOC_055450	-					inf	Up Regulated	Chr05	13555818	13556194
XLOC_055451	-					inf	Up Regulated	Chr05	13556533	13556824
XLOC_055452	-					inf	Up Regulated	Chr05	14281582	14282019
XLOC_055456	-					inf	Up Regulated	Chr05	16143536	16143669
XLOC_055457	-					inf	Up Regulated	Chr05	16659818	16660022
XLOC_055463	-					inf	Up Regulated	Chr05	19861454	19861590
XLOC_055473	-					inf	Up Regulated	Chr05	25080982	25081093
XLOC_055474	-					inf	Up Regulated	Chr05	25243969	25244211
XLOC_055480	-					inf	Up Regulated	Chr05	27116450	27116707
XLOC_055482	-					inf	Up Regulated	Chr05	27495655	27496142
XLOC_055488	-					inf	Up Regulated	Chr05	28835174	28835359
XLOC_055681	OS06G0130100	Os06g0130100	Receptor-like kinase	LOC_Os06g03970	receptor-like protein kinase 5 precursor, putative, expressed	-inf	Down Regulated	Chr06	1605741	1612409
XLOC_056087	OS06G0192300	Os06g0192300	Conserved hypothetical protein.	LOC_Os06g09260	expressed protein	-inf	Down Regulated	Chr06	4650895	4652059
XLOC_056540	OS06G0264200	Os06g0264200	Zinc finger%2C B-box domain containing protein.	LOC_Os06g15330	CCT/B-box zinc finger protein, putative, expressed	-inf	Down Regulated	Chr06	8704846	8706785
XLOC_056555	OS06G0267450	Os06g0267450	Hypothetical protein.			-inf	Down Regulated	Chr06	8876050	8877757
XLOC_056851	OS06G0316000	Os06g0316000	Conserved hypothetical protein.	LOC_Os06g21110	expressed protein	-inf	Down Regulated	Chr06	12194750	12195839
XLOC_057149	OS06G0476200	Os06g0476200	Similar to Phosphoglucomutase precursor	LOC_Os06g28194	expressed protein	-inf	Down Regulated	Chr06	16011332	16032779
XLOC_057187	OS06G0484500	Os06g0484500	Conserved hypothetical protein.	LOC_Os06g28950	expressed protein	-inf	Down Regulated	Chr06	16504158	16507947
XLOC_057684	OS06G0571800	Os06g0571800	Similar to GATA transcription factor 20.	LOC_Os06g37450	GATA zinc finger domain containing protein, expressed	-inf	Down Regulated	Chr06	22155053	22157054
XLOC_057918	EPlOSAG00000014687					inf	Up Regulated	Chr06	24243627	24251136
XLOC_058611	OS06G0715200	Os06g0715200	Conserved hypothetical protein.	LOC_Os06g50130	expressed protein	-inf	Down Regulated	Chr06	30362749	30363592
XLOC_058717	OS06G0730200	Os06g0730200	Similar to ROOT HAIRLESS 1.	LOC_Os06g51380	ROOT HAIRLESS 1, putative, expressed	-inf	Down Regulated	Chr06	31118671	31120618
XLOC_058741	PETE	Os06g0101600	Plastocyanin%2C chloroplast precursor.	LOC_Os06g01210	plastocyanin, chloroplast precursor, putative, expressed	-inf	Down Regulated	Chr06	149078	150187
XLOC_058846	OS06G0116933	Os06g0116933	Conserved hypothetical protein.	LOC_Os06g02640	ripening-related protein precursor, putative, expressed	inf	Up Regulated	Chr06	937903	938638
XLOC_058933	OS06G0132400	Os06g0132400	Similar to Magnesium-protoporphyrin O-methyltransferase	LOC_Os06g04150	magnesium-protoporphyrin O-methyltransferase, putative, expressed	-inf	Down Regulated	Chr06	1733987	1734456
XLOC_059146	U4		U4 spliceosomal RNA			-5.88054	Down Regulated	Chr06	3204056	3204326
XLOC_059361	OS06G0196300	Os06g0196300	Similar to Peroxiredoxin Q	LOC_Os06g09610	peroxiredoxin, putative, expressed	-inf	Down Regulated	Chr06	4888575	4890729
XLOC_059570	OS06G0225600	Os06g0225600	Conserved hypothetical protein.			inf	Up Regulated	Chr06	6492816	6493820
XLOC_059816	OS06G0262800	Os06g0262800	Similar to Very-long-chain fatty acid condensing enzyme CUT1.	LOC_Os06g15170	3-ketoacyl-CoA synthase, putative, expressed	-inf	Down Regulated	Chr06	8598244	8599912
XLOC_059827	OS06G0264800	Os06g0264800	Similar to Threonine endopeptidase.	LOC_Os06g15400	expressed protein	-inf	Down Regulated	Chr06	8751331	8752603
XLOC_059835	-					inf	Up Regulated	Chr06	8827148	8832214
XLOC_059938	OS06G0280900	Os06g0280900	Conserved hypothetical protein.	LOC_Os06g16919	expressed protein	inf	Up Regulated	Chr06	9805249	9809070
XLOC_060075	OS06G0299100	Os06g0299100	Glucose/ribitol dehydrogenase family protein.	LOC_Os06g19530	oxidoreductase, short chain dehydrogenase/reductase family, putative, expressed	-inf	Down Regulated	Chr06	11116719	11118276
XLOC_060250	OS06G0329200	Os06g0329200	Conserved hypothetical protein.	LOC_Os06g22380	expressed protein	inf	Up Regulated	Chr06	12991050	13000904
XLOC_060269	OS06G0332800	Os06g0332800	Similar to Bundle sheath defective protein 2.	LOC_Os06g22690	bundle sheath defective protein 2, putative, expressed	-inf	Down Regulated	Chr06	13196375	13198623
XLOC_060486	EPlOSAG00000022728					inf	Up Regulated	Chr06	16461708	16462396
XLOC_060887	OS06G0553200	Os06g0553200	Similar to Meiosis 5.	LOC_Os06g35970	meiosis 5, putative, expressed	-inf	Down Regulated	Chr06	21006765	21008156
XLOC_060925	EPlOSAG00000031492					inf	Up Regulated	Chr06	21415523	21417860
XLOC_061038	OS06G0579600	Os06g0579600	Similar to F-box domain containing protein.			inf	Up Regulated	Chr06	22594114	22598173
XLOC_061323	OS06G0624750	Os06g0624750	Hypothetical protein.			-inf	Down Regulated	Chr06	25145593	25148015
XLOC_061657	OS06G0674100	Os06g0674100	Conserved hypothetical protein.	LOC_Os06g46160	expressed protein	inf	Up Regulated	Chr06	27975960	27996922
XLOC_061920	OS06G0714700	Os06g0714700	Conserved hypothetical protein.	LOC_Os06g50070	expressed protein	-inf	Down Regulated	Chr06	30338562	30339245
XLOC_062055	-					inf	Up Regulated	Chr06	3226219	3227140
XLOC_062069	-					inf	Up Regulated	Chr06	5824028	5824328
XLOC_062077	-					inf	Up Regulated	Chr06	8220755	8220874
XLOC_062078	-					inf	Up Regulated	Chr06	8854963	8855251
XLOC_062079	-					inf	Up Regulated	Chr06	8857517	8857934
XLOC_062086	-					inf	Up Regulated	Chr06	9554472	9555113
XLOC_062094	-					inf	Up Regulated	Chr06	10420102	10420279
XLOC_062095	-					inf	Up Regulated	Chr06	10421016	10421255
XLOC_062096	-					inf	Up Regulated	Chr06	10464524	10464916
XLOC_062103	-					inf	Up Regulated	Chr06	11858629	11858795
XLOC_062110	-					inf	Up Regulated	Chr06	13018230	13018747
XLOC_062117	-					inf	Up Regulated	Chr06	15203686	15204090
XLOC_062121	-					inf	Up Regulated	Chr06	16462983	16463360
XLOC_062122	-					inf	Up Regulated	Chr06	16497445	16497580
XLOC_062126	-					inf	Up Regulated	Chr06	17090792	17091267
XLOC_062133	-					inf	Up Regulated	Chr06	20208258	20208580
XLOC_062137	-					inf	Up Regulated	Chr06	21162400	21163149
XLOC_062143	-					inf	Up Regulated	Chr06	22502386	22502633
XLOC_062144	-					inf	Up Regulated	Chr06	22589423	22590542
XLOC_062146	-					inf	Up Regulated	Chr06	22973063	22973360
XLOC_062159	-					inf	Up Regulated	Chr06	25380280	25380419
XLOC_062303	OS07G0121500	Os07g0121500	Hypothetical conserved gene.			inf	Up Regulated	Chr07	1127344	1127947
XLOC_062435	OS07G0143000	Os07g0143000	Aldo/keto reductase family protein.	LOC_Os07g05000	oxidoreductase, aldo/keto reductase family protein, putative, expressed	-inf	Down Regulated	Chr07	2197572	2201392
XLOC_062484	OS07G0148900	Os07g0148900	Photosystem I protein-like protein.	LOC_Os07g05480	photosystem I reaction center subunit, chloroplast precursor, putative, expressed	-inf	Down Regulated	Chr07	2546464	2547298
XLOC_062830	OS07G0200900	Os07g0200900	Similar to Protein SHORT-ROOT 2.	LOC_Os07g10139	expressed protein	-inf	Down Regulated	Chr07	5449456	5450573
XLOC_062845	-					inf	Up Regulated	Chr07	5540777	5541513
XLOC_062918	OS07G0212200	Os07g0212200	Similar to MRNA-binding protein	LOC_Os07g11110	NAD dependent epimerase/dehydratase family protein, putative, expressed	-inf	Down Regulated	Chr07	6134015	6136740
XLOC_062926	OS07G0215050	Os07g0215050	Hypothetical protein.			inf	Up Regulated	Chr07	6294478	6296305
XLOC_063054	OS07G0243150	Os07g0243150	Hypothetical conserved gene.	LOC_Os07g13969	expressed protein	-inf	Down Regulated	Chr07	7982656	7989283
XLOC_063457	OS07G0414000	Os07g0414000	Transferase domain containing protein.	LOC_Os07g23150	transferase family protein, putative, expressed	-inf	Down Regulated	Chr07	13053763	13055292
XLOC_063723	EPlOSAG00000021601					inf	Up Regulated	Chr07	16766459	16768532
XLOC_063843	OS07G0489800	Os07g0489800	Beta-grasp fold%2C ferredoxin-type domain containing protein.	LOC_Os07g30670	2Fe-2S iron-sulfur cluster binding domain containing protein, expressed	-inf	Down Regulated	Chr07	18149110	18150695
XLOC_063879	EPlOSAG00000015187					inf	Up Regulated	Chr07	18459273	18460069
XLOC_064212	OS07G0543700	Os07g0543700	Similar to Mov34/MPN/PAD-1 family protein.			inf	Up Regulated	Chr07	21520376	21522053
XLOC_064291	PETC	Os07g0556200	Rieske [2Fe-2S] region domain containing protein.	LOC_Os07g37030	cytochrome b6-f complex iron-sulfur subunit, chloroplast precursor, putative, expressed	-inf	Down Regulated	Chr07	22184406	22186890
XLOC_064467	OS07G0582800	Os07g0582800	Hypothetical protein.			-inf	Down Regulated	Chr07	23596286	23598309
XLOC_064712	OS07G0619400	Os07g0619400	EF-Hand type domain containing protein.	LOC_Os07g42730	EF hand family protein, expressed	-inf	Down Regulated	Chr07	25585027	25585758
XLOC_064915	OS07G0650600	Os07g0650600	Similar to BLE2 protein.	LOC_Os07g45570	expressed protein	-inf	Down Regulated	Chr07	27197714	27201395
XLOC_065082	OS07G0673600	Os07g0673600	Conserved hypothetical protein.			-inf	Down Regulated	Chr07	28474472	28475309
XLOC_065298	-					inf	Up Regulated	Chr07	648001	648650
XLOC_065318	OS07G0115200	Os07g0115200	Conserved hypothetical protein.	LOC_Os07g02430	expressed protein	-inf	Down Regulated	Chr07	834312	835728
XLOC_065353	OS07G0119600	Os07g0119600	Conserved hypothetical protein.	LOC_Os07g02820	expressed protein	inf	Up Regulated	Chr07	1061347	1063889
XLOC_065613	OS07G0162500	Os07g0162500	Alpha/beta hydrolase fold-3 domain containing protein.	LOC_Os07g06840	gibberellin receptor GID1L2, putative, expressed	-inf	Down Regulated	Chr07	3342218	3343596
XLOC_065922	OS07G0216100	Os07g0216100	Hypothetical gene.			inf	Up Regulated	Chr07	6376132	6376887
XLOC_066469	OS07G0413800	Os07g0413800	Conserved hypothetical protein.	LOC_Os07g23120	expressed protein	-inf	Down Regulated	Chr07	13037552	13038640
XLOC_066855	OS07G0489300	Os07g0489300	UDP-glucuronosyl/UDP-glucosyltransferase family protein.	LOC_Os07g30620	cytokinin-O-glucosyltransferase 2, putative, expressed	-inf	Down Regulated	Chr07	18124676	18126388
XLOC_066999	-					inf	Up Regulated	Chr07	19476420	19478192
XLOC_067052	-					inf	Up Regulated	Chr07	19990286	19990627
XLOC_067114	ICL	Os07g0529000	Similar to Isocitrate lyase	LOC_Os07g34520	isocitrate lyase, putative, expressed	-inf	Down Regulated	Chr07	20691212	20693521
XLOC_067201	EPlOSAG00000041861					inf	Up Regulated	Chr07	21501854	21503069
XLOC_067272	OS07G0556500	Os07g0556500	Hypothetical conserved gene.	LOC_Os07g37045	expressed protein	inf	Up Regulated	Chr07	22197088	22203639
XLOC_067284	OS07G0558400	Os07g0558400	Similar to Chlorophyll a/b-binding protein CP29 precursor.	LOC_Os07g37240	chlorophyll A-B binding protein, putative, expressed	-inf	Down Regulated	Chr07	22316342	22317935
XLOC_067295	OS07G0560700	Os07g0560700	Hypothetical conserved gene.			-inf	Down Regulated	Chr07	22385351	22386925
XLOC_067316	OS07G0564150	Os07g0564150	Hypothetical gene.			-inf	Down Regulated	Chr07	22597655	22599343
XLOC_067317	OS07G0564200	Os07g0564200	Conserved hypothetical protein.	LOC_Os07g37700	expressed protein	-inf	Down Regulated	Chr07	22601775	22602372
XLOC_067374	EPlOSAG00000022074					-inf	Down Regulated	Chr07	23014790	23045514
XLOC_067606	OS07G0607200	Os07g0607200	Protein of unknown function DUF751 family protein.	LOC_Os07g41630	expressed protein	-inf	Down Regulated	Chr07	24953955	24954811
XLOC_067718	OS07G0626800	Os07g0626800	Amine oxidase domain containing protein.	LOC_Os07g43370	amine oxidase family protein, putative, expressed	-inf	Down Regulated	Chr07	25966099	25967412
XLOC_067731	OS07G0628700	Os07g0628700	Similar to Receptor protein kinase.	LOC_Os07g43560	TKL_IRAK_DUF26-lc.24 - DUF26 kinases have homology to DUF26 containing loci, expressed	-inf	Down Regulated	Chr07	26052221	26055831
XLOC_067732	OS07G0628900	Os07g0628900	Similar to KI domain interacting kinase 1.	LOC_Os07g43570	TKL_IRAK_DUF26-lc.25 - DUF26 kinases have homology to DUF26 containing loci, expressed	-inf	Down Regulated	Chr07	26059427	26062993
XLOC_067740	OS07G0630800	Os07g0630800	Similar to Nodule-enhanced malate dehydrogenase.	LOC_Os07g43700	lactate/malate dehydrogenase, putative, expressed	-inf	Down Regulated	Chr07	26153824	26156006
XLOC_067756	U5		U5 spliceosomal RNA			-inf	Down Regulated	Chr07	26291396	26291515
XLOC_068168	-					inf	Up Regulated	Chr07	2502845	2503488
XLOC_068171	-					inf	Up Regulated	Chr07	2506712	2507554
XLOC_068177	-					inf	Up Regulated	Chr07	3913424	3913859
XLOC_068182	-					inf	Up Regulated	Chr07	4419443	4420261
XLOC_068185	-					inf	Up Regulated	Chr07	5195056	5195468
XLOC_068188	-					inf	Up Regulated	Chr07	5323051	5323633
XLOC_068189	-					-inf	Down Regulated	Chr07	5370888	5372659
XLOC_068191	-					-inf	Down Regulated	Chr07	5376117	5377226
XLOC_068192	-					-inf	Down Regulated	Chr07	5377290	5379008
XLOC_068213	-					-inf	Down Regulated	Chr07	12619454	12619577
XLOC_068223	-					inf	Up Regulated	Chr07	19478380	19479106
XLOC_068232	-					inf	Up Regulated	Chr07	21342789	21343371
XLOC_068234	-					inf	Up Regulated	Chr07	21494817	21496120
XLOC_068235	-					inf	Up Regulated	Chr07	21509169	21509552
XLOC_068237	-					inf	Up Regulated	Chr07	21935219	21935562
XLOC_068239	-					inf	Up Regulated	Chr07	21941879	21942296
XLOC_068241	-					inf	Up Regulated	Chr07	22414682	22415602
XLOC_068245	-					inf	Up Regulated	Chr07	23632764	23632988
XLOC_068246	-					inf	Up Regulated	Chr07	24104981	24105123
XLOC_068259	-					inf	Up Regulated	Chr07	27540789	27541366
XLOC_068365	OS08G0114100	Os08g0114100	Conserved hypothetical protein.	LOC_Os08g02210	expressed protein	-inf	Down Regulated	Chr08	751420	753191
XLOC_068405	OS08G0119900	Os08g0119900	Hypothetical protein.			-inf	Down Regulated	Chr08	1089756	1091025
XLOC_068459	OS08G0126700	Os08g0126700	Nucleotide-binding%2C alpha-beta plait domain containing protein.	LOC_Os08g03310	zinc finger family protein, putative, expressed	-inf	Down Regulated	Chr08	1536648	1540377
XLOC_068534	OS08G0137400	Os08g0137400	Cupredoxin domain containing protein.	LOC_Os08g04310	plastocyanin-like domain containing protein, putative, expressed	-inf	Down Regulated	Chr08	2115684	2117035
XLOC_068679	OS08G0162600	Os08g0162600	Rubredoxin-type Fe	LOC_Os08g06530	rubredoxin family protein, putative, expressed	-inf	Down Regulated	Chr08	3694304	3696637
XLOC_068712	OS08G0167500	Os08g0167500	Protein of unknown function DUF1817 domain containing protein.	LOC_Os08g07060	CRR6, putative, expressed	-inf	Down Regulated	Chr08	3949038	3951132
XLOC_068835	OS08G0187500	Os08g0187500	Similar to Roc1.	LOC_Os08g08820	homeobox and START domains containing protein, putative, expressed	-inf	Down Regulated	Chr08	5109267	5116778
XLOC_068928	-					inf	Up Regulated	Chr08	5690130	5691009
XLOC_068929	OS08G0198700	Os08g0198700	Similar to Glycolate oxidase	LOC_Os08g09860	hydroxyacid oxidase 1, putative, expressed	inf	Up Regulated	Chr08	5691119	5697423
XLOC_069196	OS08G0242800	Os08g0242800	Similar to Sigma factor SIG6.	LOC_Os08g14450	RNA polymerase sigma factor, putative, expressed	-inf	Down Regulated	Chr08	8677954	8681460
XLOC_069228	OS08G0246700	Os08g0246700	Hypothetical gene.	LOC_Os08g14880	transposon protein, putative, unclassified, expressed	inf	Up Regulated	Chr08	8966303	8966798
XLOC_069229	-					inf	Up Regulated	Chr08	8967957	8968918
XLOC_069326	OS08G0262500	Os08g0262500	Cytochrome P450 family protein.	LOC_Os08g16260	cytochrome P450 protein, putative, expressed	-inf	Down Regulated	Chr08	9921521	9923218
XLOC_069399	OS08G0276100	Os08g0276100	Similar to NDF1	LOC_Os08g17390	expressed protein	-inf	Down Regulated	Chr08	10630308	10633641
XLOC_069908	OS08G0369400	Os08g0369400	Ankyrin repeat containing protein.	LOC_Os08g28200	expressed protein	-inf	Down Regulated	Chr08	17211331	17213248
XLOC_070052	OS08G0394000	Os08g0394000	Conserved hypothetical protein.			-inf	Down Regulated	Chr08	18691680	18692439
XLOC_070232	OS08G0425200	Os08g0425200	Chaperonin-like RbcX domain containing protein.	LOC_Os08g32930	expressed protein	-inf	Down Regulated	Chr08	20423738	20427777
XLOC_070417	-					inf	Up Regulated	Chr08	22276454	22277227
XLOC_071022	OS08G0541400	Os08g0541400	Peptidyl-prolyl cis-trans isomerase%2C FKBP-type domain containing protein.	LOC_Os08g42850	peptidyl-prolyl cis-trans isomerase, FKBP-type, putative, expressed	-inf	Down Regulated	Chr08	27090850	27093340
XLOC_071058	OS08G0545700	Os08g0545700	Similar to TraB protein-related.	LOC_Os08g43230	TraB family protein, putative, expressed	-inf	Down Regulated	Chr08	27329440	27331356
XLOC_071226	OS08G0566600	Os08g0566600	Similar to PGR5.	LOC_Os08g45190	PGR5, putative, expressed	-inf	Down Regulated	Chr08	28377833	28378783
XLOC_071255	ADI1	Os08g0104600	Ferredoxin I%2C chloroplast precursor	LOC_Os08g01380	2Fe-2S iron-sulfur cluster binding domain containing protein, expressed	-inf	Down Regulated	Chr08	241782	242628
XLOC_071466	OS08G0138900	Os08g0138900	Conserved hypothetical protein.	LOC_Os08g04430	expressed protein	-inf	Down Regulated	Chr08	2170449	2171256
XLOC_071514	OS08G0146001	Os08g0146001	Hypothetical conserved gene.			inf	Up Regulated	Chr08	2583048	2584578
XLOC_071805	OS08G0190300	Os08g0190300	Disease resistance protein domain containing protein.	LOC_Os08g09110	NB-ARC domain containing protein, expressed	-inf	Down Regulated	Chr08	5274602	5279294
XLOC_071855	OS08G0198800	Os08g0198800	Conserved hypothetical protein.	LOC_Os08g09890	expressed protein	inf	Up Regulated	Chr08	5702794	5709428
XLOC_071864	OS08G0200300	Os08g0200300	Similar to Photosystem II 10 kDa polypeptide	LOC_Os08g10020	photosystem II 10 kDa polypeptide, chloroplast precursor, putative, expressed	-inf	Down Regulated	Chr08	5806462	5808377
XLOC_072134	OS08G0246950	Os08g0246950	Hypothetical protein.			-inf	Down Regulated	Chr08	8977535	8978715
XLOC_072472	-					inf	Up Regulated	Chr08	13453072	13455557
XLOC_072512	OS08G0323400	Os08g0323400	Similar to Rubredoxin	LOC_Os08g23410	rubredoxin family protein, putative, expressed	-inf	Down Regulated	Chr08	14157904	14158861
XLOC_073244	GER5	Os08g0460000	Similar to Germin-like protein 1 precursor.	LOC_Os08g35760	Cupin domain containing protein, expressed	-inf	Down Regulated	Chr08	22558106	22559044
XLOC_073364	OS08G0480200	Os08g0480200	2OG-Fe	LOC_Os08g37456	flavonol synthase/flavanone 3-hydroxylase, putative, expressed	-inf	Down Regulated	Chr08	23723614	23727247
XLOC_073676	OS08G0532800	Os08g0532800	Plant lipid transfer protein/seed storage/trypsin-alpha amylase inhibitor domain containing protein.	LOC_Os08g42040	LTPL80 - Protease inhibitor/seed storage/LTP family protein precursor, expressed	-inf	Down Regulated	Chr08	26554158	26557021
XLOC_073737	-					inf	Up Regulated	Chr08	27063991	27064528
XLOC_073913	-					inf	Up Regulated	Chr08	8100875	8101000
XLOC_073915	-					inf	Up Regulated	Chr08	8845627	8845839
XLOC_073923	-					inf	Up Regulated	Chr08	13115606	13115774
XLOC_073925	-					inf	Up Regulated	Chr08	13445369	13445771
XLOC_073926	-					inf	Up Regulated	Chr08	13445895	13446141
XLOC_073928	-					inf	Up Regulated	Chr08	13447024	13447640
XLOC_073929	-					inf	Up Regulated	Chr08	13447864	13448259
XLOC_073930	-					inf	Up Regulated	Chr08	13448574	13449001
XLOC_073931	-					inf	Up Regulated	Chr08	13449547	13449975
XLOC_073932	-					inf	Up Regulated	Chr08	13450216	13450763
XLOC_073933	-					inf	Up Regulated	Chr08	13451038	13451477
XLOC_073935	-					inf	Up Regulated	Chr08	13452733	13452914
XLOC_073996	-					-inf	Down Regulated	Chr08	28438931	28440162
XLOC_074173	OS09G0132900	Os09g0132900	Lipase%2C GDSL domain containing protein.	LOC_Os09g04710	GDSL-like lipase/acylhydrolase, putative, expressed	-inf	Down Regulated	Chr09	2501674	2504379
XLOC_074421	OS09G0274100	Os09g0274100	Similar to H0402C08.3 protein.	LOC_Os09g10204	expressed protein	inf	Up Regulated	Chr09	5556500	5557546
XLOC_074438	OS09G0278700	Os09g0278700	Hypothetical conserved gene.	LOC_Os09g10690	expressed protein	-inf	Down Regulated	Chr09	5826159	5827036
XLOC_074735	OS09G0325300	Os09g0325300	Hypothetical protein.	LOC_Os09g15639	expressed protein	inf	Up Regulated	Chr09	9544293	9546478
XLOC_074759	OS09G0328800	Os09g0328800	Hypothetical conserved gene.	LOC_Os09g15980	expressed protein	inf	Up Regulated	Chr09	9768943	9773105
XLOC_074855	CAB1R	Os09g0346500	Similar to Chlorophyll a-b binding protein%2C chloroplast precursor	LOC_Os09g17740	chlorophyll A-B binding protein, putative, expressed	-8.37178	Down Regulated	Chr09	10845778	10847012
XLOC_074993	OS09G0372100	Os09g0372100	Non-protein coding transcript	LOC_Os09g20579	expressed protein	-inf	Down Regulated	Chr09	12397883	12399092
XLOC_075366	OS09G0439500	Os09g0439500	Similar to Type II chlorophyll a/b binding protein from photosystem I precursor.	LOC_Os09g26810	chlorophyll A-B binding protein, putative, expressed	-inf	Down Regulated	Chr09	16287915	16290736
XLOC_075665	OS09G0486375	Os09g0486375	Conserved hypothetical protein.			-inf	Down Regulated	Chr09	18756679	18757431
XLOC_075908	OS09G0530000	Os09g0530000	Rhodanese-like domain containing protein.	LOC_Os09g36040	rhodanese-like domain containing protein, putative, expressed	-inf	Down Regulated	Chr09	20751728	20754647
XLOC_075964	-					inf	Up Regulated	Chr09	21162086	21163470
XLOC_075983	PIP2-7	Os09g0541000	Similar to Aquaporin 2.	LOC_Os09g36930	aquaporin protein, putative, expressed	-inf	Down Regulated	Chr09	21310131	21311479
XLOC_076072	OS09G0555150	Os09g0555150	Sulfotransferase family protein.	LOC_Os09g38239	sulfotransferase domain containing protein, expressed	-inf	Down Regulated	Chr09	22013783	22015249
XLOC_076614	OS09G0268401	Os09g0268401	Hypothetical protein.			-inf	Down Regulated	Chr09	5137890	5142308
XLOC_076655	OS09G0273950	Os09g0273950	Conserved hypothetical protein.	LOC_Os09g10201	expressed protein	inf	Up Regulated	Chr09	5555451	5556325
XLOC_076992	OS09G0329200	Os09g0329200	UDP-glucuronosyl/UDP-glucosyltransferase family protein.	LOC_Os09g16030	cytokinin-O-glucosyltransferase 1, putative, expressed	inf	Up Regulated	Chr09	9790648	9792207
XLOC_077309	OS09G0385300	Os09g0385300	Hypothetical protein.	LOC_Os09g21689	expressed protein	inf	Up Regulated	Chr09	13131027	13147163
XLOC_077572	OS09G0429600	Os09g0429600	Non-protein coding transcript	LOC_Os09g26004	expressed protein	inf	Up Regulated	Chr09	15628356	15631501
XLOC_077792	OS09G0467700	Os09g0467700	Conserved hypothetical protein.	LOC_Os09g29270	expressed protein	inf	Up Regulated	Chr09	17773478	17774354
XLOC_077944	OS09G0491820	Os09g0491820	NAD	LOC_Os09g31502	dehydrogenase, putative, expressed	-inf	Down Regulated	Chr09	19011719	19014197
XLOC_078477	-					inf	Up Regulated	Chr09	796126	796554
XLOC_078508	-					inf	Up Regulated	Chr09	6499923	6500168
XLOC_078513	-					inf	Up Regulated	Chr09	8965295	8966355
XLOC_078517	-					inf	Up Regulated	Chr09	9989179	9989645
XLOC_078522	-					inf	Up Regulated	Chr09	12008218	12008479
XLOC_078524	-					inf	Up Regulated	Chr09	12009270	12009926
XLOC_078525	-					inf	Up Regulated	Chr09	12010121	12010488
XLOC_078528	-					inf	Up Regulated	Chr09	12727341	12727449
XLOC_078531	-					inf	Up Regulated	Chr09	13490463	13490813
XLOC_078532	-					inf	Up Regulated	Chr09	13584241	13584777
XLOC_078555	-					inf	Up Regulated	Chr09	17354540	17354981
XLOC_078564	-					inf	Up Regulated	Chr09	19858918	19859657
XLOC_078569	-					inf	Up Regulated	Chr09	21767830	21768137

## Sheet: IDS Vs. NDS
Supplementary Table 8: DEGs between IR 64 and Nagina 22 in shoot tissues under low N
Cuff_Gene_id	Ensembl_gene	IRGSP_ID	IRGSP_Annotation	MSU_ID	MSU_Annotation	log2(fold_change)	Regulation	Chromosome	Start	End
XLOC_000084	OS01G0111300	Os01g0111300	Conserved hypothetical protein.			-inf	Down Regulated	Chr01	597008	597804
XLOC_000614	OS01G0190500	Os01g0190500	IQ calmodulin-binding region domain containing protein.	LOC_Os01g09470	IQ calmodulin-binding motif family protein, expressed	inf	Up Regulated	Chr01	4826589	4828733
XLOC_001147	OS01G0273100	Os01g0273100	Similar to Ubiquitin conjugating protein-like	LOC_Os01g16650	ubiquitin-conjugating enzyme, putative, expressed	inf	Up Regulated	Chr01	9445684	9446494
XLOC_001666	OS01G0362400	Os01g0362400	Conserved hypothetical protein.	LOC_Os01g26070	expressed protein	-inf	Down Regulated	Chr01	14769270	14769881
XLOC_001996	OS01G0523000	Os01g0523000	Hypothetical gene.			-inf	Down Regulated	Chr01	18668265	18669004
XLOC_002082	OS01G0538000	Os01g0538000	Conserved hypothetical protein.	LOC_Os01g35580	expressed protein	inf	Up Regulated	Chr01	19681824	19686310
XLOC_002091	OS01G0540800	Os01g0540800	Conserved hypothetical protein.			inf	Up Regulated	Chr01	19874719	19881638
XLOC_002165	OS01G0553600	Os01g0553600	Conserved hypothetical protein.	LOC_Os01g37280	expressed protein	-inf	Down Regulated	Chr01	20816984	20820444
XLOC_002223	OS01G0563000	Os01g0563000	Hypothetical conserved gene.	LOC_Os01g38229	peptidyl-prolyl isomerase, putative, expressed	inf	Up Regulated	Chr01	21415021	21441440
XLOC_002547	OS01G0615000	Os01g0615000	Hypothetical protein.			inf	Up Regulated	Chr01	24387023	24387834
XLOC_002666	OS01G0633500	Os01g0633500	Similar to Dihydroflavonol reductase.	LOC_Os01g44260	dihydroflavonol-4-reductase, putative, expressed	-inf	Down Regulated	Chr01	25382713	25384678
XLOC_003159	OS01G0714600	Os01g0714600	Similar to cDNA clone:J023088C01%2C full insert sequence.	LOC_Os01g51670	expressed protein	inf	Up Regulated	Chr01	29708353	29709366
XLOC_004487	OS01G0923000	Os01g0923000	Conserved hypothetical protein.	LOC_Os01g69870	expressed protein	inf	Up Regulated	Chr01	40371949	40372684
XLOC_004645	OS01G0944100	Os01g0944100	Conserved hypothetical protein.	LOC_Os01g71624	expressed protein	-inf	Down Regulated	Chr01	41495710	41504742
XLOC_004646	OS01G0944200	Os01g0944200	Ribonuclease H-like domain containing protein.	LOC_Os01g71630	expressed protein	-inf	Down Regulated	Chr01	41510191	41519672
XLOC_004763	OS01G0959750	Os01g0959750	Conserved hypothetical protein.			-inf	Down Regulated	Chr01	42301802	42302292
XLOC_005576	OS01G0201600	Os01g0201600	Virulence factor%2C pectin lyase fold family protein.	LOC_Os01g10490	keratin, type I cytoskeletal 9, putative, expressed	5.13224	Up Regulated	Chr01	5549650	5551003
XLOC_005927	OS01G0256600	Os01g0256600	Ribosomal protein L18/L5 domain containing protein.	LOC_Os01g15290	ribosomal L18p/L5e family protein, putative, expressed	inf	Up Regulated	Chr01	8555288	8557146
XLOC_007233	OS01G0584300	Os01g0584300	Conserved hypothetical protein.			inf	Up Regulated	Chr01	22691685	22692492
XLOC_007379	OS01G0612350	Os01g0612350	Hypothetical gene.			-inf	Down Regulated	Chr01	24261981	24267594
XLOC_008050	OS01G0726100	Os01g0726100	Pollen Ole e 1 allergen and extensin domain containing protein.	LOC_Os01g52660	POEI51 - Pollen Ole e I allergen and extensin family protein precursor, expressed	inf	Up Regulated	Chr01	30272985	30274078
XLOC_008472	EPlOSAG00000047842					-inf	Down Regulated	Chr01	33506010	33545681
XLOC_009124	OS01G0896400	Os01g0896400	Similar to JHL23J11.5 protein.	LOC_Os01g67110	expressed protein	inf	Up Regulated	Chr01	38959428	38960235
XLOC_009674	OS01G0978500	Os01g0978500	Conserved hypothetical protein.	LOC_Os01g74670	expressed protein	-inf	Down Regulated	Chr01	43248496	43249469
XLOC_009682	-					-inf	Down Regulated	Chr01	3094337	3095318
XLOC_009703	-					-inf	Down Regulated	Chr01	6741041	6764001
XLOC_009722	-					-inf	Down Regulated	Chr01	8242636	8242906
XLOC_009738	-					inf	Up Regulated	Chr01	10896789	10897754
XLOC_009777	-					-inf	Down Regulated	Chr01	20397127	20397569
XLOC_009778	-					-inf	Down Regulated	Chr01	20397643	20398772
XLOC_009878	-					-inf	Down Regulated	Chr01	42294605	42295005
XLOC_010073	OS10G0132500	Os10g0132500	Hypothetical conserved gene.	LOC_Os10g04290	transposon protein, putative, CACTA, En/Spm sub-class, expressed	inf	Up Regulated	Chr10	2018903	2026611
XLOC_010185	OS10G0150000	Os10g0150000	Hypothetical conserved gene.	LOC_Os10g05930	POEI10 - Pollen Ole e I allergen and extensin family protein precursor, expressed	inf	Up Regulated	Chr10	2990982	2992012
XLOC_010497	MIR820		microRNA MIR820			-inf	Down Regulated	Chr10	6928685	6928866
XLOC_011263	OS10G0437550	Os10g0437550	Similar to H0821G03.14 protein.			inf	Up Regulated	Chr10	15670941	15672062
XLOC_011919	ACR2.1	Os10g0545700	Similar to Rhodanese-like protein.	LOC_Os10g39860	expressed protein	-11.6518	Down Regulated	Chr10	21327671	21330546
XLOC_011958	OS10G0550775	Os10g0550775	Conserved hypothetical protein.	LOC_Os10g40324	expressed protein	-inf	Down Regulated	Chr10	21612229	21613509
XLOC_012040	OS10G0562900	Os10g0562900	Non-protein coding transcript	LOC_Os10g41330	AP2 domain containing protein, expressed	-inf	Down Regulated	Chr10	22213938	22214320
XLOC_012286	-					-inf	Down Regulated	Chr10	1200460	1203174
XLOC_012357	OS10G0132300	Os10g0132300	Similar to Jasmonate-induced protein.	LOC_Os10g04270	jacalin-like lectin domain containing protein, expressed	inf	Up Regulated	Chr10	1998836	1999759
XLOC_012447	OS10G0149100	Os10g0149100	Similar to proline-rich protein.	LOC_Os10g05840	POEI6 - Pollen Ole e I allergen and extensin family protein precursor, expressed	inf	Up Regulated	Chr10	2950256	2951031
XLOC_012728	OS10G0195250	Os10g0195250	Conserved hypothetical protein.	LOC_Os10g11889	expressed protein	inf	Up Regulated	Chr10	6597057	6599557
XLOC_012873	EPlOSAG00000008413					inf	Up Regulated	Chr10	8887312	8888592
XLOC_013189	OS10G0382600	Os10g0382600	Conserved hypothetical protein.	LOC_Os10g24100	expressed protein	inf	Up Regulated	Chr10	12348609	12350851
XLOC_014411	OS10G0577400	Os10g0577400	Conserved hypothetical protein.	LOC_Os10g42660	expressed protein	inf	Up Regulated	Chr10	23005546	23007668
XLOC_014463	-					inf	Up Regulated	Chr10	5944381	5944894
XLOC_014532	-					-inf	Down Regulated	Chr10	18964215	18964419
XLOC_014538	-					-inf	Down Regulated	Chr10	20463778	20464046
XLOC_015318	OS11G0228600	Os11g0228600	Similar to NB-ARC domain containing protein%2C expressed.	LOC_Os11g12240	retrotransposon protein, putative, unclassified, expressed	-inf	Down Regulated	Chr11	6827132	6840671
XLOC_016334	OS11G0490800	Os11g0490800	Similar to ABC transporter family protein%2C expressed.	LOC_Os11g29850	ABC transporter, ATP-binding protein, putative, expressed	-inf	Down Regulated	Chr11	17329607	17332873
XLOC_016387	OS11G0505300	Os11g0505300	Sulfotransferase%2C Resistance to rice stripe virus	LOC_Os11g30910	sulfotransferase domain containing protein, expressed	inf	Up Regulated	Chr11	17985036	17986258
XLOC_016571	OS11G0541600	Os11g0541600	Protein of unknown function DUF247%2C plant domain containing protein.	LOC_Os11g33970	plant protein of unknown function domain containing protein, expressed	inf	Up Regulated	Chr11	19858667	19870853
XLOC_016972	OS11G0614500	Os11g0614500	Similar to Patatin-like protein.	LOC_Os11g40009	phospholipase, patatin family, putative, expressed	inf	Up Regulated	Chr11	23852062	23860876
XLOC_016985	OS11G0615600	Os11g0615600	Conserved hypothetical protein.	LOC_Os11g40130	expressed protein	inf	Up Regulated	Chr11	23934120	23935127
XLOC_016993	OS11G0616900	Os11g0616900	Hypothetical gene.	LOC_Os11g40249	expressed protein	inf	Up Regulated	Chr11	24001606	24010471
XLOC_017373	OS11G0685400	Os11g0685400	Hypothetical conserved gene.	LOC_Os11g45820	expressed protein	inf	Up Regulated	Chr11	27723835	27726283
XLOC_017375	-					inf	Up Regulated	Chr11	27727980	27729138
XLOC_017574	OS11G0111000	Os11g0111000	Conserved hypothetical protein.	LOC_Os11g02000	retrotransposon protein, putative, unclassified, expressed	inf	Up Regulated	Chr11	532997	534481
XLOC_017769	OS11G0146000	Os11g0146000	Conserved hypothetical protein.	LOC_Os11g04894	expressed protein	-inf	Down Regulated	Chr11	2087122	2087685
XLOC_018008	OS11G0182500	Os11g0182500	Ankyrin repeat-containing protein%2C Regulator in basal defense	LOC_Os11g07980	ion channel nompc, putative, expressed	-inf	Down Regulated	Chr11	4150086	4154740
XLOC_018010	OS11G0182900	Os11g0182900	Ankyrin repeat domain containing protein.	LOC_Os11g08020	ankyrin repeat family protein, putative, expressed	inf	Up Regulated	Chr11	4168278	4170029
XLOC_018130	OS11G0205500	Os11g0205500	Similar to cDNA clone:J023056F18%2C full insert sequence.	LOC_Os11g09940	expressed protein	inf	Up Regulated	Chr11	5324767	5327659
XLOC_018747	OS11G0311100	Os11g0311100	Similar to Pantothenate kinase family protein.			inf	Up Regulated	Chr11	11956177	11958426
XLOC_018842	-					-inf	Down Regulated	Chr11	13767428	13768100
XLOC_019586	OS11G0585200	Os11g0585200	Hypothetical protein.	LOC_Os11g37490	expressed protein	-inf	Down Regulated	Chr11	22134434	22135199
XLOC_019656	OS11G0598300	Os11g0598300	NB-ARC domain containing protein.	LOC_Os11g38520	expressed protein	inf	Up Regulated	Chr11	22821906	22827551
XLOC_019705	OS11G0605900	Os11g0605900	Conserved hypothetical protein.	LOC_Os11g39260	NBS-LRR disease resistance protein, putative, expressed	inf	Up Regulated	Chr11	23373740	23379194
XLOC_019764	EPlOSAG00000030525					inf	Up Regulated	Chr11	24041012	24056259
XLOC_019766	-					inf	Up Regulated	Chr11	24058693	24059930
XLOC_019969	OS11G0654800	Os11g0654800	Conserved hypothetical protein.	LOC_Os11g43390	expressed protein	inf	Up Regulated	Chr11	26195129	26198011
XLOC_020030	OS11G0665600	Os11g0665600	Helix-turn-helix%2C Fis-type domain containing protein.	LOC_Os11g44380	expressed protein	-inf	Down Regulated	Chr11	26831963	26832713
XLOC_020034	OS11G0666200	Os11g0666200	Similar to Protein kinase domain containing protein.	LOC_Os11g44430	protein kinase, putative, expressed	-inf	Down Regulated	Chr11	26850838	26880047
XLOC_020247	-					-inf	Down Regulated	Chr11	96589	96908
XLOC_020253	-					-inf	Down Regulated	Chr11	3051576	3052242
XLOC_020255	-					inf	Up Regulated	Chr11	3438692	3439059
XLOC_020292	-					-inf	Down Regulated	Chr11	17527970	17528335
XLOC_020442	OS12G0115000	Os12g0115000	Similar to Non-specific lipid-transfer protein 2B.	LOC_Os12g02310	LTPL11 - Protease inhibitor/seed storage/LTP family protein precursor, expressed	-5.25884	Down Regulated	Chr12	732977	734096
XLOC_021083	OS12G0222300	Os12g0222300	Conserved hypothetical protein.	LOC_Os12g12090	expressed protein	-inf	Down Regulated	Chr12	6625463	6626040
XLOC_022261	OS12G0529200	Os12g0529200	Protein of unknown function DUF1618 domain containing protein.	LOC_Os12g34440	expressed protein	inf	Up Regulated	Chr12	20861069	20862990
XLOC_022668	OS12G0587200	Os12g0587200	Protein of unknown function DUF1618 domain containing protein.	LOC_Os12g39710	expressed protein	inf	Up Regulated	Chr12	24526714	24562995
XLOC_022789	OS12G0604500	Os12g0604500	IQ motif%2C EF-hand binding site domain containing protein.	LOC_Os12g41160	IQ calmodulin-binding motif family protein, putative, expressed	inf	Up Regulated	Chr12	25505321	25506819
XLOC_022914	OS12G0623400	Os12g0623400	Conserved hypothetical protein.	LOC_Os12g42840	expressed protein	inf	Up Regulated	Chr12	26618055	26620854
XLOC_022943	OS12G0630200	Os12g0630200	Thaumatin%2C pathogenesis-related family protein.	LOC_Os12g43450	thaumatin family domain containing protein, expressed	inf	Up Regulated	Chr12	26960486	26961383
XLOC_023189	-					-inf	Down Regulated	Chr12	1302377	1302959
XLOC_023221	OS12G0132000	Os12g0132000	Hypothetical protein.	LOC_Os12g03800	expressed protein	-inf	Down Regulated	Chr12	1550318	1551245
XLOC_023742	OS12G0222650	Os12g0222650	Hypothetical gene.	LOC_Os12g12115	expressed protein	-inf	Down Regulated	Chr12	6643579	6644023
XLOC_024458	OS12G0451300	Os12g0451300	Hypothetical conserved gene.	LOC_Os12g26510	expressed protein	inf	Up Regulated	Chr12	15498808	15499781
XLOC_024577	OS12G0470700	Os12g0470700	ATPase%2C AAA-type%2C core domain containing protein.	LOC_Os12g28550	ATPase, AAA family domain containing protein, expressed	inf	Up Regulated	Chr12	16872792	16874580
XLOC_024908	-					-inf	Down Regulated	Chr12	20630261	20631774
XLOC_025092	OS12G0554100	Os12g0554100	Conserved hypothetical protein.	LOC_Os12g36750	expressed protein	-inf	Down Regulated	Chr12	22511572	22514769
XLOC_025433	OS12G0607400	Os12g0607400	Hypothetical conserved gene.	LOC_Os12g41430	expressed protein	inf	Up Regulated	Chr12	25664036	25666550
XLOC_025658	-					-inf	Down Regulated	Chr12	686143	686509
XLOC_025663	-					-inf	Down Regulated	Chr12	2543291	2544023
XLOC_025693	-					-inf	Down Regulated	Chr12	12697028	12697504
XLOC_025705	-					-inf	Down Regulated	Chr12	16122407	16122543
XLOC_026155	OS02G0156100	Os02g0156100	Conserved hypothetical protein.	LOC_Os02g06170	expressed protein	inf	Up Regulated	Chr02	3080551	3082828
XLOC_026409	OS02G0187700	Os02g0187700	Similar to Myb-related protein B	LOC_Os02g09480	myb-like DNA-binding domain containing protein, putative, expressed	4.14476	Up Regulated	Chr02	4867737	4868831
XLOC_026457	OS02G0193600	Os02g0193600	Mitotic checkpoint serine/threonine protein kinase%2C Bub1 domain containing protein.	LOC_Os02g10020	Mad3/BUB1 homology region 1 domain containing protein, expressed	inf	Up Regulated	Chr02	5209233	5212362
XLOC_026885	OS02G0259850	Os02g0259850	Hypothetical gene.			-inf	Down Regulated	Chr02	9016896	9020231
XLOC_028682	GRF10	Os02g0678800	Transcriptional activator/repressor%2C Reguration of KNOX gene%2C Oskn2	LOC_Os02g45570	growth regulating factor protein, putative, expressed	inf	Up Regulated	Chr02	27727856	27728960
XLOC_029030	OS02G0734400	Os02g0734400	Similar to ABA-induced protein.	LOC_Os02g50140	caleosin related protein, putative, expressed	-inf	Down Regulated	Chr02	30631253	30632669
XLOC_029246	-					-inf	Down Regulated	Chr02	32458573	32460479
XLOC_031798	OS02G0531450	Os02g0531450	Conserved hypothetical protein.	LOC_Os02g32940	expressed protein	inf	Up Regulated	Chr02	19564358	19565207
XLOC_032251	OS02G0600650	Os02g0600650	Conserved hypothetical protein.	LOC_Os02g38860	expressed protein	inf	Up Regulated	Chr02	23495615	23496309
XLOC_032460	OS02G0636300	Os02g0636300	DEAD-like helicase%2C N-terminal domain containing protein.	LOC_Os02g42406	DEAD-box ATP-dependent RNA helicase, putative, expressed	-inf	Down Regulated	Chr02	25510881	25513587
XLOC_033180	OS02G0756032	Os02g0756032	Hypothetical conserved gene.			-inf	Down Regulated	Chr02	31812985	31813173
XLOC_033256	OS02G0770300	Os02g0770300	Conserved hypothetical protein.	LOC_Os02g53080	expressed protein	-inf	Down Regulated	Chr02	32474112	32476139
XLOC_033558	EPlOSAG00000039015					-inf	Down Regulated	Chr02	35080044	35080282
XLOC_033789	-					inf	Up Regulated	Chr02	23447758	23448266
XLOC_033812	-					-inf	Down Regulated	Chr02	29187681	29188642
XLOC_033814	-					-inf	Down Regulated	Chr02	29392468	29392984
XLOC_034312	OS03G0162200	Os03g0162200	Similar to Histone H2A.	LOC_Os03g06670	Core histone H2A/H2B/H3/H4 domain containing protein, putative, expressed	inf	Up Regulated	Chr03	3371374	3372344
XLOC_034653	RPA1B	Os03g0214100	Replication protein A1.	LOC_Os03g11540	RPA1B - Putative single-stranded DNA binding complex subunit 1, expressed	inf	Up Regulated	Chr03	5979593	5983020
XLOC_034706	OS03G0223301	Os03g0223301	Hypothetical gene.	LOC_Os03g12280	expressed protein	inf	Up Regulated	Chr03	6456085	6457732
XLOC_035179	OS03G0297800	Os03g0297800	Similar to Leucine Rich Repeat family protein%2C expressed.	LOC_Os03g18630	receptor-like kinase RHG1, putative, expressed	inf	Up Regulated	Chr03	10437834	10440452
XLOC_035851	OS03G0400600	Os03g0400600	Conserved hypothetical protein.	LOC_Os03g28250	expressed protein	-inf	Down Regulated	Chr03	16246824	16247574
XLOC_036214	OS03G0573750	Os03g0573750	Conserved hypothetical protein.	LOC_Os03g37730	expressed protein	-inf	Down Regulated	Chr03	20923578	20925443
XLOC_036219	OS03G0575500	Os03g0575500	Conserved hypothetical protein.	LOC_Os03g37864	expressed protein	-inf	Down Regulated	Chr03	21030441	21031298
XLOC_036433	OS03G0618900	Os03g0618900	Non-protein coding transcript			inf	Up Regulated	Chr03	23465078	23466826
XLOC_036517	OS03G0636700	Os03g0636700	IQ calmodulin-binding region domain containing protein.	LOC_Os03g43580	IQ calmodulin-binding motif family protein, putative, expressed	inf	Up Regulated	Chr03	24347497	24349006
XLOC_036768	OS03G0673700	Os03g0673700	Similar to predicted protein.			-inf	Down Regulated	Chr03	26622940	26623429
XLOC_037911	OS03G0843800	Os03g0843800	Methyl chloride transferase.	LOC_Os03g62670	expressed protein	-inf	Down Regulated	Chr03	35467631	35469813
XLOC_038544	OS03G0180500	Os03g0180500	Conserved hypothetical protein.	LOC_Os03g08284	expressed protein	-inf	Down Regulated	Chr03	4216733	4219053
XLOC_039155	OS03G0279200	Os03g0279200	Similar to Histone H2A.	LOC_Os03g17100	Core histone H2A/H2B/H3/H4 domain containing protein, putative, expressed	4.51618	Up Regulated	Chr03	9498972	9499826
XLOC_041869	U1		U1 spliceosomal RNA			-inf	Down Regulated	Chr03	34560597	34560851
XLOC_042019	OS03G0846200	Os03g0846200	Hypothetical conserved gene.			-inf	Down Regulated	Chr03	35574027	35574910
XLOC_042142	-					-inf	Down Regulated	Chr03	9922594	9923470
XLOC_042147	-					-inf	Down Regulated	Chr03	11533739	11534548
XLOC_042645	OS04G0173300	Os04g0173300	Hypothetical gene.	LOC_Os04g09350	expressed protein	inf	Up Regulated	Chr04	4965528	4975289
XLOC_042680	OS04G0180900	Os04g0180900	Conserved hypothetical protein.	LOC_Os04g10214	expressed protein	inf	Up Regulated	Chr04	5521912	5522697
XLOC_042771	OS04G0196300	Os04g0196300	Hypothetical protein.	LOC_Os04g11980	expressed protein	inf	Up Regulated	Chr04	6567883	6568626
XLOC_042874	OS04G0218350	Os04g0218350	Similar to cDNA%2C clone: J075169H23%2C full insert sequence.			inf	Up Regulated	Chr04	7907326	7910914
XLOC_043076	OS04G0261400	Os04g0261400	Cytochrome c region domain containing protein.	LOC_Os04g19140	expressed protein	inf	Up Regulated	Chr04	10624932	10627828
XLOC_043220	OS04G0290000	Os04g0290000	Hypothetical conserved gene.	LOC_Os04g22270	expressed protein	inf	Up Regulated	Chr04	12609522	12612253
XLOC_043521	OS04G0345400	Os04g0345400	Similar to OSIGBa0106G08.7 protein.	LOC_Os04g27790	terpene synthase, putative, expressed	-inf	Down Regulated	Chr04	16421632	16424929
XLOC_043663	OS04G0372400	Os04g0372400	Conserved hypothetical protein.	LOC_Os04g30410	expressed protein	inf	Up Regulated	Chr04	18149382	18150888
XLOC_043860	OS04G0402700	Os04g0402700	Hypothetical protein.			inf	Up Regulated	Chr04	19962992	19963556
XLOC_044247	OS04G0459200	Os04g0459200	Hypothetical protein.			inf	Up Regulated	Chr04	22929085	22929883
XLOC_044432	-					inf	Up Regulated	Chr04	24454761	24456348
XLOC_045189	KSL3	Os04g0611700	Similar to Ent-kaurene synthase-like 3.	LOC_Os04g52210	terpene synthase, putative, expressed	inf	Up Regulated	Chr04	31019366	31024094
XLOC_046275	OS04G0200400	Os04g0200400	Similar to OSIGBa0113K06.9 protein.	LOC_Os04g12390	transposon protein, putative, CACTA, En/Spm sub-class, expressed	-inf	Down Regulated	Chr04	6834185	6838247
XLOC_047325	OS04G0415401	Os04g0415401	Conserved hypothetical protein.	LOC_Os04g33885	expressed protein	inf	Up Regulated	Chr04	20528784	20530318
XLOC_047624	OS04G0460900	Os04g0460900	Non-protein coding transcript			inf	Up Regulated	Chr04	23004694	23005301
XLOC_047746	OS04G0478000	Os04g0478000	Protein of unknown function DUF3778 domain containing protein.	LOC_Os04g40190	circumsporozoite protein, putative, expressed	inf	Up Regulated	Chr04	23915755	23917013
XLOC_047757	OS04G0479900	Os04g0479900	Conserved hypothetical protein.	LOC_Os04g40380	expressed protein	inf	Up Regulated	Chr04	24004705	24005693
XLOC_047910	OS04G0504200	Os04g0504200	Conserved hypothetical protein.	LOC_Os04g42540	expressed protein	inf	Up Regulated	Chr04	25174781	25175746
XLOC_047996	G1L4	Os04g0516200	Protein of unknown function DUF640 domain containing protein.	LOC_Os04g43580	DUF640 domain containing protein, putative, expressed	inf	Up Regulated	Chr04	25790018	25791505
XLOC_048298	OS04G0565750	Os04g0565750	Hypothetical gene.			inf	Up Regulated	Chr04	28367021	28367958
XLOC_048476	OS04G0595583	Os04g0595583	Conserved hypothetical protein.			-inf	Down Regulated	Chr04	30074809	30075063
XLOC_049196	-					-inf	Down Regulated	Chr04	2942470	2942848
XLOC_049233	-					-inf	Down Regulated	Chr04	14159771	14160730
XLOC_049253	-					-inf	Down Regulated	Chr04	19362519	19363202
XLOC_049294	-					inf	Up Regulated	Chr04	29083011	29083945
XLOC_049788	OS05G0166450	Os05g0166450	Hypothetical gene.			inf	Up Regulated	Chr05	3967279	3967951
XLOC_050183	OS05G0235800	Os05g0235800	DNA-dependent ATPase MCM domain containing protein.	LOC_Os05g14590	MCM6 - Putative minichromosome maintenance MCM complex subunit 6, expressed	inf	Up Regulated	Chr05	8312906	8319399
XLOC_050408	OS05G0281400	Os05g0281400	Protein of unknown function DUF810 domain containing protein.	LOC_Os05g20304	expressed protein	inf	Up Regulated	Chr05	11891584	11892690
XLOC_050496	OS05G0298900	Os05g0298900	Hypothetical protein.	LOC_Os05g23393	expressed protein	inf	Up Regulated	Chr05	13366942	13367660
XLOC_051355	OS05G0447800	Os05g0447800	Similar to H0212B02.6 protein.	LOC_Os05g37530	expressed protein	-inf	Down Regulated	Chr05	21970094	21970820
XLOC_051730	OS05G0507000	Os05g0507000	Similar to JHL23J11.5 protein.	LOC_Os05g43140	expressed protein	inf	Up Regulated	Chr05	25044641	25045473
XLOC_051993	OS05G0546300	Os05g0546300	Hypothetical protein.	LOC_Os05g46830	proline-rich protein, putative, expressed	-inf	Down Regulated	Chr05	27119120	27120202
XLOC_051997	OS05G0546800	Os05g0546800	Protein of unknown function DUF3615 domain containing protein.	LOC_Os05g46890	expressed protein	-inf	Down Regulated	Chr05	27139104	27142103
XLOC_051998	OS05G0547100	Os05g0547100	Conserved hypothetical protein.	LOC_Os05g46920	expressed protein	-inf	Down Regulated	Chr05	27150613	27153702
XLOC_052000	OS05G0547700	Os05g0547700	Conserved hypothetical protein.	LOC_Os05g46954	expressed protein	-inf	Down Regulated	Chr05	27168590	27171366
XLOC_052371	ML3	Os05g0102800	Similar to AML1.	LOC_Os05g01240	AML1, putative, expressed	-inf	Down Regulated	Chr05	160714	167722
XLOC_052930	-					-inf	Down Regulated	Chr05	4913924	4914375
XLOC_052966	OS05G0184901	Os05g0184901	Phospholipase A2%2C active site domain containing protein.	LOC_Os05g09280	AGAP006957-PA, putative, expressed	inf	Up Regulated	Chr05	5187763	5189754
XLOC_053102	OS05G0207700	Os05g0207700	Similar to Serine/threonine-protein kinase PBS1	LOC_Os05g11750	protein kinase, putative, expressed	inf	Up Regulated	Chr05	6666499	6671949
XLOC_053157	BURP6	Os05g0215066	BURP domain containing protein.	LOC_Os05g12410	BURP domain containing protein, expressed	-inf	Down Regulated	Chr05	7136906	7137963
XLOC_053311	OS05G0244700	Os05g0244700	Aminotransferase%2C class IV family protein.	LOC_Os05g15530	aminotransferase domain containing protein, putative, expressed	-inf	Down Regulated	Chr05	8785501	8787555
XLOC_053389	-					-inf	Down Regulated	Chr05	9693853	9694490
XLOC_053577	LSU_rRNA_eukarya		Eukaryotic large subunit ribosomal RNA			-4.50614	Down Regulated	Chr05	12958385	12958526
XLOC_053859	-					-inf	Down Regulated	Chr05	16171360	16178250
XLOC_054962	OS05G0527600	Os05g0527600	Similar to anthocyanidin 5%2C3-O-glucosyltransferase.	LOC_Os05g45150	anthocyanidin 5,3-O-glucosyltransferase, putative, expressed	-inf	Down Regulated	Chr05	26217302	26218198
XLOC_054990	OS05G0530701	Os05g0530701	Leucine-rich repeat%2C plant specific containing protein.	LOC_Os05g45430	TOO MANY MOUTHS precursor, putative, expressed	inf	Up Regulated	Chr05	26356727	26358548
XLOC_055130	U5		U5 spliceosomal RNA			-inf	Down Regulated	Chr05	27563327	27563446
XLOC_055425	-					inf	Up Regulated	Chr05	4802562	4803261
XLOC_055451	-					inf	Up Regulated	Chr05	13556533	13556824
XLOC_055879	OS06G0160100	Os06g0160100	Similar to Histones H3 and H4	LOC_Os06g06510	histone H3, putative, expressed	inf	Up Regulated	Chr06	3055906	3059016
XLOC_056277	OS06G0220200	Os06g0220200	Similar to Phi-1-like phosphate-induced protein.	LOC_Os06g11680	phosphate-induced protein 1 conserved region domain containing protein, expressed	inf	Up Regulated	Chr06	6191489	6192496
XLOC_056863	OS06G0317600	Os06g0317600	Similar to Similarity.	LOC_Os06g21270	glycine rich protein family protein, putative, expressed	-inf	Down Regulated	Chr06	12297992	12298980
XLOC_057018	OS06G0347100	Os06g0347100	Similar to Acyl-coenzyme A oxidase 4%2C peroxisomal	LOC_Os06g23870	acyl-CoA dehydrogenase domain protein, putative, expressed	inf	Up Regulated	Chr06	13946817	13951272
XLOC_057656	OS06G0566700	Os06g0566700	Conserved hypothetical protein.			inf	Up Regulated	Chr06	21876789	21878108
XLOC_057657	OS06G0567000	Os06g0567000	Uncharacterised protein family UPF0197 domain containing protein.	LOC_Os06g37070	expressed protein	inf	Up Regulated	Chr06	21882929	21885294
XLOC_058237	SPL10	Os06g0659100	Similar to Squamosa-promoter binding protein 1.	LOC_Os06g44860	OsSPL10 - SBP-box gene family member, expressed	inf	Up Regulated	Chr06	27114924	27117096
XLOC_058354	U5		U5 spliceosomal RNA			-inf	Down Regulated	Chr06	28107826	28107946
XLOC_058717	OS06G0730200	Os06g0730200	Similar to ROOT HAIRLESS 1.	LOC_Os06g51380	ROOT HAIRLESS 1, putative, expressed	-inf	Down Regulated	Chr06	31118671	31120618
XLOC_058846	OS06G0116933	Os06g0116933	Conserved hypothetical protein.	LOC_Os06g02640	ripening-related protein precursor, putative, expressed	inf	Up Regulated	Chr06	937903	938638
XLOC_059039	OS06G0147100	Os06g0147100	Similar to cDNA clone:J023088C01%2C full insert sequence.	LOC_Os06g05440	expressed protein	inf	Up Regulated	Chr06	2457428	2458126
XLOC_059067	U4		U4 spliceosomal RNA			-5.02832	Down Regulated	Chr06	2678185	2678412
XLOC_059120	OS06G0159450	Os06g0159450	Similar to Histone H3.	LOC_Os06g06460	histone H3, putative, expressed	inf	Up Regulated	Chr06	3040364	3041231
XLOC_059276	OS06G0184200	Os06g0184200	Hypothetical conserved gene.	LOC_Os06g08520	transposon protein, putative, unclassified, expressed	inf	Up Regulated	Chr06	4205531	4207141
XLOC_059874	OS06G0271500	Os06g0271500	Transposon%2C En/Spm-like domain containing protein.	LOC_Os06g16050	transposon protein, putative, CACTA, En/Spm sub-class, expressed	-inf	Down Regulated	Chr06	9130979	9136084
XLOC_059938	OS06G0280900	Os06g0280900	Conserved hypothetical protein.	LOC_Os06g16919	expressed protein	inf	Up Regulated	Chr06	9805249	9809070
XLOC_060219	OS06G0324000	Os06g0324000	Conserved hypothetical protein.	LOC_Os06g21890	basic proline-rich protein precursor, putative, expressed	inf	Up Regulated	Chr06	12651332	12652636
XLOC_060844	OS06G0546500	Os06g0546500	Similar to Class III peroxidase GvPx2b	LOC_Os06g35480	peroxidase precursor, putative, expressed	inf	Up Regulated	Chr06	20676205	20677666
XLOC_061038	OS06G0579600	Os06g0579600	Similar to F-box domain containing protein.			inf	Up Regulated	Chr06	22594114	22598173
XLOC_061337	OS06G0626200	Os06g0626200	Similar to cDNA%2C clone: J065099M17%2C full insert sequence.	LOC_Os06g42060	expressed protein	-inf	Down Regulated	Chr06	25269144	25270617
XLOC_061398	OS06G0637800	Os06g0637800	Hypothetical gene.			-inf	Down Regulated	Chr06	25905960	25906430
XLOC_062101	-					-inf	Down Regulated	Chr06	11629850	11630516
XLOC_062137	-					inf	Up Regulated	Chr06	21162400	21163149
XLOC_062249	OS07G0110650	Os07g0110650	Hypothetical gene.			inf	Up Regulated	Chr07	597034	598203
XLOC_062303	OS07G0121500	Os07g0121500	Hypothetical conserved gene.			inf	Up Regulated	Chr07	1127344	1127947
XLOC_062413	OS07G0137600	Os07g0137600	Conserved hypothetical protein.	LOC_Os07g04500	expressed protein	inf	Up Regulated	Chr07	1985491	1987785
XLOC_062671	OS07G0176200	Os07g0176200	Tesmin/TSO1-like%2C CXC domain containing protein.	LOC_Os07g07974	tesmin/TSO1-like CXC domain containing protein, expressed	inf	Up Regulated	Chr07	4020305	4027426
XLOC_062859	OS07G0204800	Os07g0204800	Similar to Charged multivesicular body protein 2a.	LOC_Os07g10480	expressed protein	inf	Up Regulated	Chr07	5640465	5642747
XLOC_062936	OS07G0217600	Os07g0217600	CytochromeP450 monooxygenase%2C Diterpenoid phytoalexin biosynthesis%2C Bacterial blight resistance	LOC_Os07g11739	cytochrome P450, putative, expressed	inf	Up Regulated	Chr07	6494464	6501972
XLOC_063028	OS07G0236300	Os07g0236300	Hypothetical gene.			-inf	Down Regulated	Chr07	7581081	7583587
XLOC_064915	OS07G0650600	Os07g0650600	Similar to BLE2 protein.	LOC_Os07g45570	expressed protein	-inf	Down Regulated	Chr07	27197714	27201395
XLOC_065102	OS07G0676800	Os07g0676800	Conserved hypothetical protein.	LOC_Os07g47970	expressed protein	inf	Up Regulated	Chr07	28653817	28656004
XLOC_065290	-					-inf	Down Regulated	Chr07	587528	588144
XLOC_065298	-					inf	Up Regulated	Chr07	648001	648650
XLOC_065318	OS07G0115200	Os07g0115200	Conserved hypothetical protein.	LOC_Os07g02430	expressed protein	-inf	Down Regulated	Chr07	834312	835728
XLOC_065922	OS07G0216100	Os07g0216100	Hypothetical gene.			inf	Up Regulated	Chr07	6376132	6376887
XLOC_066441	OS07G0408500	Os07g0408500	Similar to Rac GTPase activating protein 3	LOC_Os07g22580	rhoGAP domain containing protein, expressed	inf	Up Regulated	Chr07	12705366	12708020
XLOC_067069	OS07G0521600	Os07g0521600	Similar to NBS-LRR protein	LOC_Os07g33730	NB-ARC domain containing protein, expressed	-inf	Down Regulated	Chr07	20164250	20170161
XLOC_067272	OS07G0556500	Os07g0556500	Hypothetical conserved gene.	LOC_Os07g37045	expressed protein	inf	Up Regulated	Chr07	22197088	22203639
XLOC_067374	EPlOSAG00000022074					-inf	Down Regulated	Chr07	23014790	23045514
XLOC_068172	-					-inf	Down Regulated	Chr07	3240320	3240947
XLOC_068189	-					-inf	Down Regulated	Chr07	5370888	5372659
XLOC_068190	-					-inf	Down Regulated	Chr07	5374328	5374716
XLOC_068191	-					-inf	Down Regulated	Chr07	5376117	5377226
XLOC_068192	-					-inf	Down Regulated	Chr07	5377290	5379008
XLOC_068205	-					-inf	Down Regulated	Chr07	9269115	9269241
XLOC_068917	OS08G0197500	Os08g0197500	Cyclin-like F-box domain containing protein.	LOC_Os08g09760	OsFBX275 - F-box domain containing protein, expressed	inf	Up Regulated	Chr08	5638268	5643201
XLOC_068928	-					inf	Up Regulated	Chr08	5690130	5691009
XLOC_068929	OS08G0198700	Os08g0198700	Similar to Glycolate oxidase	LOC_Os08g09860	hydroxyacid oxidase 1, putative, expressed	inf	Up Regulated	Chr08	5691119	5697423
XLOC_069008	OS08G0211025	Os08g0211025	Hypothetical protein.			inf	Up Regulated	Chr08	6526634	6527289
XLOC_069228	OS08G0246700	Os08g0246700	Hypothetical gene.	LOC_Os08g14880	transposon protein, putative, unclassified, expressed	inf	Up Regulated	Chr08	8966303	8966798
XLOC_070052	OS08G0394000	Os08g0394000	Conserved hypothetical protein.			-inf	Down Regulated	Chr08	18691680	18692439
XLOC_071514	OS08G0146001	Os08g0146001	Hypothetical conserved gene.			inf	Up Regulated	Chr08	2583048	2584578
XLOC_071796	OS08G0188151	Os08g0188151	Hypothetical gene.			inf	Up Regulated	Chr08	5165229	5165766
XLOC_072134	OS08G0246950	Os08g0246950	Hypothetical protein.			-inf	Down Regulated	Chr08	8977535	8978715
XLOC_072158	EPlOSAG00000023754					inf	Up Regulated	Chr08	9245990	9246098
XLOC_073644	OS08G0527600	Os08g0527600	Similar to Ubiquitin carboxyl-terminal hydrolase.	LOC_Os08g41580	ubiquitin carboxyl-terminal hydrolase, putative, expressed	-inf	Down Regulated	Chr08	26263392	26268141
XLOC_073849	U5		U5 spliceosomal RNA			-inf	Down Regulated	Chr08	28013716	28013833
XLOC_073924	-					inf	Up Regulated	Chr08	13443338	13443763
XLOC_073925	-					inf	Up Regulated	Chr08	13445369	13445771
XLOC_073996	-					-inf	Down Regulated	Chr08	28438931	28440162
XLOC_074421	OS09G0274100	Os09g0274100	Similar to H0402C08.3 protein.	LOC_Os09g10204	expressed protein	inf	Up Regulated	Chr09	5556500	5557546
XLOC_074735	OS09G0325300	Os09g0325300	Hypothetical protein.	LOC_Os09g15639	expressed protein	inf	Up Regulated	Chr09	9544293	9546478
XLOC_074759	OS09G0328800	Os09g0328800	Hypothetical conserved gene.	LOC_Os09g15980	expressed protein	inf	Up Regulated	Chr09	9768943	9773105
XLOC_074936	OS09G0362800	Os09g0362800	Hypothetical conserved gene.	LOC_Os09g19820	aminopeptidase, putative, expressed	inf	Up Regulated	Chr09	11857644	11866452
XLOC_074993	OS09G0372100	Os09g0372100	Non-protein coding transcript	LOC_Os09g20579	expressed protein	-inf	Down Regulated	Chr09	12397883	12399092
XLOC_075085	OS09G0390400	Os09g0390400	Similar to OsRAD23-like.	LOC_Os09g22280	expressed protein	inf	Up Regulated	Chr09	13470482	13472871
XLOC_075204	-					-inf	Down Regulated	Chr09	14671594	14672844
XLOC_075575	OS09G0472700	Os09g0472700	Similar to blight-associated protein p12.	LOC_Os09g29690	beta-expansin precursor, putative, expressed	-inf	Down Regulated	Chr09	18058239	18058985
XLOC_075859	OS09G0520000	Os09g0520000	Hypothetical protein.	LOC_Os09g34847	expressed protein	inf	Up Regulated	Chr09	20305821	20306814
XLOC_075883	OS09G0523700	Os09g0523700	Similar to Cold-regulated protein.	LOC_Os09g35580	expressed protein	-inf	Down Regulated	Chr09	20449461	20451242
XLOC_076110	OS09G0560800	Os09g0560800	Molybdenum cofactor sulfurase%2C C-terminal domain containing protein.	LOC_Os09g38777	MOSC domain-containing protein, mitochondrial precursor, putative, expressed	-inf	Down Regulated	Chr09	22281490	22284167
XLOC_077309	OS09G0385300	Os09g0385300	Hypothetical protein.	LOC_Os09g21689	expressed protein	inf	Up Regulated	Chr09	13131027	13147163
XLOC_077356	OS09G0395600	Os09g0395600	Concanavalin A-like lectin/glucanase domain containing protein.	LOC_Os09g23220	glycosyl hydrolases family 16, putative, expressed	inf	Up Regulated	Chr09	13780707	13782437
XLOC_077462	OS09G0412200	Os09g0412200	Protein of unknown function DUF246%2C plant family protein.	LOC_Os09g24570	growth regulator related protein, putative, expressed	-inf	Down Regulated	Chr09	14629692	14632859
XLOC_077572	OS09G0429600	Os09g0429600	Non-protein coding transcript	LOC_Os09g26004	expressed protein	inf	Up Regulated	Chr09	15628356	15631501
XLOC_078356	OS09G0556800	Os09g0556800	Conserved hypothetical protein.	LOC_Os09g38450	expressed protein	inf	Up Regulated	Chr09	22134862	22137040
XLOC_078501	-					-inf	Down Regulated	Chr09	4708527	4709586
XLOC_078514	-					-inf	Down Regulated	Chr09	9264392	9264672
XLOC_078544	-					-inf	Down Regulated	Chr09	15712202	15712779

## Sheet: Shoot_IR64 Vs. N22_N specific
Supplementary Table 10: N responsive DEGs between IR 64 and Nagina 22 in shoot tissues
RAP ID	Annotation	MSU ID	Annotation	LogFC	Regulation	Chromosome	Start	End
Os01g0111300	Conserved hypothetical protein.			-inf	Down Regulated	Chr01	597008	597804
Os01g0190500	IQ calmodulin-binding region domain containing protein.	LOC_Os01g09470	IQ calmodulin-binding motif family protein, expressed	inf	Up Regulated	Chr01	4826589	4828733
Os01g0201600	Virulence factor%2C pectin lyase fold family protein.	LOC_Os01g10490	keratin, type I cytoskeletal 9, putative, expressed	5.13224	Up Regulated	Chr01	5549650	5551003
Os01g0256600	Ribosomal protein L18/L5 domain containing protein.	LOC_Os01g15290	ribosomal L18p/L5e family protein, putative, expressed	inf	Up Regulated	Chr01	8555288	8557146
Os01g0273100	Similar to Ubiquitin conjugating protein-like	LOC_Os01g16650	ubiquitin-conjugating enzyme, putative, expressed	inf	Up Regulated	Chr01	9445684	9446494
Os01g0523000	Hypothetical gene.			-inf	Down Regulated	Chr01	18668265	18669004
Os01g0540800	Conserved hypothetical protein.			inf	Up Regulated	Chr01	19874719	19881638
Os01g0633500	Similar to Dihydroflavonol reductase.	LOC_Os01g44260	dihydroflavonol-4-reductase, putative, expressed	-inf	Down Regulated	Chr01	25382713	25384678
Os01g0896400	Similar to JHL23J11.5 protein.	LOC_Os01g67110	expressed protein	inf	Up Regulated	Chr01	38959428	38960235
Os02g0187700	Similar to Myb-related protein B	LOC_Os02g09480	myb-like DNA-binding domain containing protein, putative, expressed	4.14476	Up Regulated	Chr02	4867737	4868831
Os02g0193600	Mitotic checkpoint serine/threonine protein kinase%2C Bub1 domain containing protein.	LOC_Os02g10020	Mad3/BUB1 homology region 1 domain containing protein, expressed	inf	Up Regulated	Chr02	5209233	5212362
Os02g0259850	Hypothetical gene.			-inf	Down Regulated	Chr02	9016896	9020231
Os02g0600650	Conserved hypothetical protein.	LOC_Os02g38860	expressed protein	inf	Up Regulated	Chr02	23495615	23496309
Os02g0636300	DEAD-like helicase%2C N-terminal domain containing protein.	LOC_Os02g42406	DEAD-box ATP-dependent RNA helicase, putative, expressed	-inf	Down Regulated	Chr02	25510881	25513587
Os02g0678800	Transcriptional activator/repressor%2C Reguration of KNOX gene%2C Oskn2	LOC_Os02g45570	growth regulating factor protein, putative, expressed	inf	Up Regulated	Chr02	27727856	27728960
Os02g0734400	Similar to ABA-induced protein.	LOC_Os02g50140	caleosin related protein, putative, expressed	-inf	Down Regulated	Chr02	30631253	30632669
Os02g0756032	Hypothetical conserved gene.			-inf	Down Regulated	Chr02	31812985	31813173
Os02g0770300	Conserved hypothetical protein.	LOC_Os02g53080	expressed protein	-inf	Down Regulated	Chr02	32474112	32476139
Os03g0162200	Similar to Histone H2A.	LOC_Os03g06670	Core histone H2A/H2B/H3/H4 domain containing protein, putative, expressed	inf	Up Regulated	Chr03	3371374	3372344
Os03g0214100	Replication protein A1.	LOC_Os03g11540	RPA1B - Putative single-stranded DNA binding complex subunit 1, expressed	inf	Up Regulated	Chr03	5979593	5983020
Os03g0279200	Similar to Histone H2A.	LOC_Os03g17100	Core histone H2A/H2B/H3/H4 domain containing protein, putative, expressed	4.51618	Up Regulated	Chr03	9498972	9499826
Os03g0297800	Similar to Leucine Rich Repeat family protein%2C expressed.	LOC_Os03g18630	receptor-like kinase RHG1, putative, expressed	inf	Up Regulated	Chr03	10437834	10440452
Os03g0400600	Conserved hypothetical protein.	LOC_Os03g28250	expressed protein	-inf	Down Regulated	Chr03	16246824	16247574
Os03g0618900	Non-protein coding transcript			inf	Up Regulated	Chr03	23465078	23466826
Os03g0636700	IQ calmodulin-binding region domain containing protein.	LOC_Os03g43580	IQ calmodulin-binding motif family protein, putative, expressed	inf	Up Regulated	Chr03	24347497	24349006
Os03g0673700	Similar to predicted protein.			-inf	Down Regulated	Chr03	26622940	26623429
Os03g0843800	Methyl chloride transferase.	LOC_Os03g62670	expressed protein	-inf	Down Regulated	Chr03	35467631	35469813
Os03g0846200	Hypothetical conserved gene.			-inf	Down Regulated	Chr03	35574027	35574910
Os04g0173300	Hypothetical gene.	LOC_Os04g09350	expressed protein	inf	Up Regulated	Chr04	4965528	4975289
Os04g0180900	Conserved hypothetical protein.	LOC_Os04g10214	expressed protein	inf	Up Regulated	Chr04	5521912	5522697
Os04g0261400	Cytochrome c region domain containing protein.	LOC_Os04g19140	expressed protein	inf	Up Regulated	Chr04	10624932	10627828
Os04g0345400	Similar to OSIGBa0106G08.7 protein.	LOC_Os04g27790	terpene synthase, putative, expressed	-inf	Down Regulated	Chr04	16421632	16424929
Os04g0415401	Conserved hypothetical protein.	LOC_Os04g33885	expressed protein	inf	Up Regulated	Chr04	20528784	20530318
Os04g0459200	Hypothetical protein.			inf	Up Regulated	Chr04	22929085	22929883
Os04g0460900	Non-protein coding transcript			inf	Up Regulated	Chr04	23004694	23005301
Os04g0479900	Conserved hypothetical protein.	LOC_Os04g40380	expressed protein	inf	Up Regulated	Chr04	24004705	24005693
Os04g0504200	Conserved hypothetical protein.	LOC_Os04g42540	expressed protein	inf	Up Regulated	Chr04	25174781	25175746
Os04g0516200	Protein of unknown function DUF640 domain containing protein.	LOC_Os04g43580	DUF640 domain containing protein, putative, expressed	inf	Up Regulated	Chr04	25790018	25791505
Os04g0595583	Conserved hypothetical protein.			-inf	Down Regulated	Chr04	30074809	30075063
Os05g0102800	Similar to AML1.	LOC_Os05g01240	AML1, putative, expressed	-inf	Down Regulated	Chr05	160714	167722
Os05g0166450	Hypothetical gene.			inf	Up Regulated	Chr05	3967279	3967951
Os05g0207700	Similar to Serine/threonine-protein kinase PBS1	LOC_Os05g11750	protein kinase, putative, expressed	inf	Up Regulated	Chr05	6666499	6671949
Os05g0215066	BURP domain containing protein.	LOC_Os05g12410	BURP domain containing protein, expressed	-inf	Down Regulated	Chr05	7136906	7137963
Os05g0235800	DNA-dependent ATPase MCM domain containing protein.	LOC_Os05g14590	MCM6 - Putative minichromosome maintenance MCM complex subunit 6, expressed	inf	Up Regulated	Chr05	8312906	8319399
Os05g0507000	Similar to JHL23J11.5 protein.	LOC_Os05g43140	expressed protein	inf	Up Regulated	Chr05	25044641	25045473
Os05g0527600	Similar to anthocyanidin 5%2C3-O-glucosyltransferase.	LOC_Os05g45150	anthocyanidin 5,3-O-glucosyltransferase, putative, expressed	-inf	Down Regulated	Chr05	26217302	26218198
Os05g0530701	Leucine-rich repeat%2C plant specific containing protein.	LOC_Os05g45430	TOO MANY MOUTHS precursor, putative, expressed	inf	Up Regulated	Chr05	26356727	26358548
Os05g0546300	Hypothetical protein.	LOC_Os05g46830	proline-rich protein, putative, expressed	-inf	Down Regulated	Chr05	27119120	27120202
Os06g0147100	Similar to cDNA clone:J023088C01%2C full insert sequence.	LOC_Os06g05440	expressed protein	inf	Up Regulated	Chr06	2457428	2458126
Os06g0159450	Similar to Histone H3.	LOC_Os06g06460	histone H3, putative, expressed	inf	Up Regulated	Chr06	3040364	3041231
Os06g0160100	Similar to Histones H3 and H4	LOC_Os06g06510	histone H3, putative, expressed	inf	Up Regulated	Chr06	3055906	3059016
Os06g0184200	Hypothetical conserved gene.	LOC_Os06g08520	transposon protein, putative, unclassified, expressed	inf	Up Regulated	Chr06	4205531	4207141
Os06g0220200	Similar to Phi-1-like phosphate-induced protein.	LOC_Os06g11680	phosphate-induced protein 1 conserved region domain containing protein, expressed	inf	Up Regulated	Chr06	6191489	6192496
Os06g0317600	Similar to Similarity.	LOC_Os06g21270	glycine rich protein family protein, putative, expressed	-inf	Down Regulated	Chr06	12297992	12298980
Os06g0324000	Conserved hypothetical protein.	LOC_Os06g21890	basic proline-rich protein precursor, putative, expressed	inf	Up Regulated	Chr06	12651332	12652636
Os06g0347100	Similar to Acyl-coenzyme A oxidase 4%2C peroxisomal	LOC_Os06g23870	acyl-CoA dehydrogenase domain protein, putative, expressed	inf	Up Regulated	Chr06	13946817	13951272
Os06g0546500	Similar to Class III peroxidase GvPx2b	LOC_Os06g35480	peroxidase precursor, putative, expressed	inf	Up Regulated	Chr06	20676205	20677666
Os06g0567000	Uncharacterised protein family UPF0197 domain containing protein.	LOC_Os06g37070	expressed protein	inf	Up Regulated	Chr06	21882929	21885294
Os06g0659100	Similar to Squamosa-promoter binding protein 1.	LOC_Os06g44860	OsSPL10 - SBP-box gene family member, expressed	inf	Up Regulated	Chr06	27114924	27117096
Os07g0176200	Tesmin/TSO1-like%2C CXC domain containing protein.	LOC_Os07g07974	tesmin/TSO1-like CXC domain containing protein, expressed	inf	Up Regulated	Chr07	4020305	4027426
Os07g0408500	Similar to Rac GTPase activating protein 3	LOC_Os07g22580	rhoGAP domain containing protein, expressed	inf	Up Regulated	Chr07	12705366	12708020
Os07g0556500	Hypothetical conserved gene.	LOC_Os07g37045	expressed protein	inf	Up Regulated	Chr07	22197088	22203639
Os07g0650600	Similar to BLE2 protein.	LOC_Os07g45570	expressed protein	-inf	Down Regulated	Chr07	27197714	27201395
Os07g0676800	Conserved hypothetical protein.	LOC_Os07g47970	expressed protein	inf	Up Regulated	Chr07	28653817	28656004
Os08g0188151	Hypothetical gene.			inf	Up Regulated	Chr08	5165229	5165766
Os08g0211025	Hypothetical protein.			inf	Up Regulated	Chr08	6526634	6527289
Os09g0325300	Hypothetical protein.	LOC_Os09g15639	expressed protein	inf	Up Regulated	Chr09	9544293	9546478
Os09g0328800	Hypothetical conserved gene.	LOC_Os09g15980	expressed protein	inf	Up Regulated	Chr09	9768943	9773105
Os09g0372100	Non-protein coding transcript	LOC_Os09g20579	expressed protein	-inf	Down Regulated	Chr09	12397883	12399092
Os09g0395600	Concanavalin A-like lectin/glucanase domain containing protein.	LOC_Os09g23220	glycosyl hydrolases family 16, putative, expressed	inf	Up Regulated	Chr09	13780707	13782437
Os09g0412200	Protein of unknown function DUF246%2C plant family protein.	LOC_Os09g24570	growth regulator related protein, putative, expressed	-inf	Down Regulated	Chr09	14629692	14632859
Os09g0429600	Non-protein coding transcript	LOC_Os09g26004	expressed protein	inf	Up Regulated	Chr09	15628356	15631501
Os09g0472700	Similar to blight-associated protein p12.	LOC_Os09g29690	beta-expansin precursor, putative, expressed	-inf	Down Regulated	Chr09	18058239	18058985
Os09g0520000	Hypothetical protein.	LOC_Os09g34847	expressed protein	inf	Up Regulated	Chr09	20305821	20306814
Os09g0556800	Conserved hypothetical protein.	LOC_Os09g38450	expressed protein	inf	Up Regulated	Chr09	22134862	22137040
Os09g0560800	Molybdenum cofactor sulfurase%2C C-terminal domain containing protein.	LOC_Os09g38777	MOSC domain-containing protein, mitochondrial precursor, putative, expressed	-inf	Down Regulated	Chr09	22281490	22284167
Os10g0132300	Similar to Jasmonate-induced protein.	LOC_Os10g04270	jacalin-like lectin domain containing protein, expressed	inf	Up Regulated	Chr10	1998836	1999759
Os10g0132500	Hypothetical conserved gene.	LOC_Os10g04290	transposon protein, putative, CACTA, En/Spm sub-class, expressed	inf	Up Regulated	Chr10	2018903	2026611
Os10g0149100	Similar to proline-rich protein.	LOC_Os10g05840	POEI6 - Pollen Ole e I allergen and extensin family protein precursor, expressed	inf	Up Regulated	Chr10	2950256	2951031
Os10g0150000	Hypothetical conserved gene.	LOC_Os10g05930	POEI10 - Pollen Ole e I allergen and extensin family protein precursor, expressed	inf	Up Regulated	Chr10	2990982	2992012
Os10g0382600	Conserved hypothetical protein.	LOC_Os10g24100	expressed protein	inf	Up Regulated	Chr10	12348609	12350851
Os10g0545700	Similar to Rhodanese-like protein.	LOC_Os10g39860	expressed protein	-11.6518	Down Regulated	Chr10	21327671	21330546
Os10g0550775	Conserved hypothetical protein.	LOC_Os10g40324	expressed protein	-inf	Down Regulated	Chr10	21612229	21613509
Os10g0562900	Non-protein coding transcript	LOC_Os10g41330	AP2 domain containing protein, expressed	-inf	Down Regulated	Chr10	22213938	22214320
Os10g0577400	Conserved hypothetical protein.	LOC_Os10g42660	expressed protein	inf	Up Regulated	Chr10	23005546	23007668
Os11g0182500	Ankyrin repeat-containing protein%2C Regulator in basal defense	LOC_Os11g07980	ion channel nompc, putative, expressed	-inf	Down Regulated	Chr11	4150086	4154740
Os11g0182900	Ankyrin repeat domain containing protein.	LOC_Os11g08020	ankyrin repeat family protein, putative, expressed	inf	Up Regulated	Chr11	4168278	4170029
Os11g0205500	Similar to cDNA clone:J023056F18%2C full insert sequence.	LOC_Os11g09940	expressed protein	inf	Up Regulated	Chr11	5324767	5327659
Os11g0228600	Similar to NB-ARC domain containing protein%2C expressed.	LOC_Os11g12240	retrotransposon protein, putative, unclassified, expressed	-inf	Down Regulated	Chr11	6827132	6840671
Os11g0490800	Similar to ABC transporter family protein%2C expressed.	LOC_Os11g29850	ABC transporter, ATP-binding protein, putative, expressed	-inf	Down Regulated	Chr11	17329607	17332873
Os11g0505300	Sulfotransferase%2C Resistance to rice stripe virus	LOC_Os11g30910	sulfotransferase domain containing protein, expressed	inf	Up Regulated	Chr11	17985036	17986258
Os11g0605900	Conserved hypothetical protein.	LOC_Os11g39260	NBS-LRR disease resistance protein, putative, expressed	inf	Up Regulated	Chr11	23373740	23379194
Os11g0614500	Similar to Patatin-like protein.	LOC_Os11g40009	phospholipase, patatin family, putative, expressed	inf	Up Regulated	Chr11	23852062	23860876
Os11g0615600	Conserved hypothetical protein.	LOC_Os11g40130	expressed protein	inf	Up Regulated	Chr11	23934120	23935127
Os11g0616900	Hypothetical gene.	LOC_Os11g40249	expressed protein	inf	Up Regulated	Chr11	24001606	24010471
Os11g0654800	Conserved hypothetical protein.	LOC_Os11g43390	expressed protein	inf	Up Regulated	Chr11	26195129	26198011
Os11g0666200	Similar to Protein kinase domain containing protein.	LOC_Os11g44430	protein kinase, putative, expressed	-inf	Down Regulated	Chr11	26850838	26880047
Os12g0115000	Similar to Non-specific lipid-transfer protein 2B.	LOC_Os12g02310	LTPL11 - Protease inhibitor/seed storage/LTP family protein precursor, expressed	-5.25884	Down Regulated	Chr12	732977	734096
Os12g0451300	Hypothetical conserved gene.	LOC_Os12g26510	expressed protein	inf	Up Regulated	Chr12	15498808	15499781
Os12g0470700	ATPase%2C AAA-type%2C core domain containing protein.	LOC_Os12g28550	ATPase, AAA family domain containing protein, expressed	inf	Up Regulated	Chr12	16872792	16874580
Os12g0529200	Protein of unknown function DUF1618 domain containing protein.	LOC_Os12g34440	expressed protein	inf	Up Regulated	Chr12	20861069	20862990
Os12g0554100	Conserved hypothetical protein.	LOC_Os12g36750	expressed protein	-inf	Down Regulated	Chr12	22511572	22514769
Os12g0604500	IQ motif%2C EF-hand binding site domain containing protein.	LOC_Os12g41160	IQ calmodulin-binding motif family protein, putative, expressed	inf	Up Regulated	Chr12	25505321	25506819
Os12g0607400	Hypothetical conserved gene.	LOC_Os12g41430	expressed protein	inf	Up Regulated	Chr12	25664036	25666550
Os12g0623400	Conserved hypothetical protein.	LOC_Os12g42840	expressed protein	inf	Up Regulated	Chr12	26618055	26620854
Os12g0630200	Thaumatin%2C pathogenesis-related family protein.	LOC_Os12g43450	thaumatin family domain containing protein, expressed	inf	Up Regulated	Chr12	26960486	26961383

## Sheet: Root_IR64Vs. N22_N specific
Supplementary Table 9: N responsive DEGs between IR 64 and Nagina 22 in root tissues
RAP ID	Annotation	MSU ID	Annotation	LogFC	Regulation	Chromosome	Start	End
Os01g0102900	Light-regulated protein%2C Regulation of light-dependent attachment of LEAF-TYPE FERREDOXIN-NADP+ OXIDOREDUCTASE	LOC_Os01g01340	light-induced protein 1-like, putative, expressed	-6.79382	Down Regulated	Chr01	169389	170316
Os01g0117900	Similar to nodulin-like protein.	LOC_Os01g02870	auxin-induced protein 5NG4, putative, expressed	-inf	Down Regulated	Chr01	1010258	1012400
Os01g0123900	Similar to Bowman-Birk type proteinase inhibitor	LOC_Os01g03310	BBTI1 - Bowman-Birk type bran trypsin inhibitor precursor, expressed	-inf	Down Regulated	Chr01	1338240	1339098
Os01g0155800	Conserved hypothetical protein.	LOC_Os01g06310	glycine-rich cell wall structural protein precursor, putative, expressed	-inf	Down Regulated	Chr01	2999575	3001139
Os01g0201600	Virulence factor%2C pectin lyase fold family protein.	LOC_Os01g10490	keratin, type I cytoskeletal 9, putative, expressed	-inf	Down Regulated	Chr01	5549650	5551003
Os01g0279100	Subunit of magnesium-protoporphyrin IX monomethyl ester cyclase	LOC_Os01g17170	magnesium-protoporphyrin IX monomethyl ester cyclase,chloroplast precursor, putative, expressed	-inf	Down Regulated	Chr01	9874378	9876678
Os01g0303000	Similar to CP12	LOC_Os01g19740	calvin cycle protein CP12, putative, expressed	-inf	Down Regulated	Chr01	11202608	11203331
Os01g0312500	Similar to Pectinesterase.	LOC_Os01g21034	pectinesterase, putative, expressed	-inf	Down Regulated	Chr01	11741907	11750685
Os01g0329075	Hypothetical protein.			-inf	Down Regulated	Chr01	12677043	12683455
Os01g0341000	Conserved hypothetical protein.	LOC_Os01g23850	transposon protein, putative, CACTA, En/Spm sub-class, expressed	inf	Up Regulated	Chr01	13422909	13424625
Os01g0348000	Similar to Papain-like cysteine proteinase	LOC_Os01g24600	fruit bromelain precursor, putative, expressed	inf	Up Regulated	Chr01	13859298	13860586
Os01g0523000	Hypothetical gene.			-inf	Down Regulated	Chr01	18668265	18669004
Os01g0581300	Similar to Lycopene epsilon-cyclase	LOC_Os01g39960	lycopene epsilon cyclase, chloroplast precursor, putative, expressed	-inf	Down Regulated	Chr01	22535012	22538645
Os01g0612350	Hypothetical gene.			-inf	Down Regulated	Chr01	24261981	24267594
Os01g0628950	Hypothetical protein.			-inf	Down Regulated	Chr01	25119733	25121919
Os01g0633500	Similar to Dihydroflavonol reductase.	LOC_Os01g44260	dihydroflavonol-4-reductase, putative, expressed	-inf	Down Regulated	Chr01	25382713	25384678
Os01g0647200	Hypothetical conserved gene.	LOC_Os01g45914	expressed protein	-inf	Down Regulated	Chr01	26086061	26088337
Os01g0717400	EGF-like%2C alliinase domain containing protein.	LOC_Os01g51980	alliin lyase precursor, putative, expressed	-inf	Down Regulated	Chr01	29874485	29877459
Os01g0753400	Conserved hypothetical protein.	LOC_Os01g54980	expressed protein	-inf	Down Regulated	Chr01	31612794	31614643
Os01g0761000	Conserved hypothetical protein.	LOC_Os01g55570	expressed protein	-inf	Down Regulated	Chr01	32014487	32016245
Os01g0762300	Similar to predicted protein.	LOC_Os01g55670	expressed protein	-inf	Down Regulated	Chr01	32070784	32072008
Os01g0770200	Aromatic L-amino acid decarboxylase	LOC_Os01g56380	decarboxylase, putative, expressed	-inf	Down Regulated	Chr01	32501035	32502957
Os01g0784725	Hypothetical protein.			-inf	Down Regulated	Chr01	33248877	33256713
Os01g0805200	Protein of unknown function DUF3007 domain containing protein.	LOC_Os01g59080	expressed protein	-inf	Down Regulated	Chr01	34138398	34139709
Os01g0813700	Similar to Non-cyanogenic beta-glucosidase.	LOC_Os01g59819	Os1bglu2 - beta-glucosidase homologue, similar to G. max isohydroxyurate hydrolase, expressed	-inf	Down Regulated	Chr01	34588834	34602432
Os01g0814100	Similar to Bindin	LOC_Os01g59870	LTPL65 - Protease inhibitor/seed storage/LTP family protein precursor, expressed	-inf	Down Regulated	Chr01	34626254	34628601
Os01g0829700	Hypothetical protein.			-inf	Down Regulated	Chr01	35497038	35498546
Os01g0869800	22-kDa Photosystem II protein%2C Photoprotection	LOC_Os01g64960	chlorophyll A-B binding protein, putative, expressed	-inf	Down Regulated	Chr01	37697023	37699582
Os01g0870500	Similar to S-domain class receptor-like kinase3.	LOC_Os01g65030	S-locus-specific glycoprotein precursor, putative, expressed	-inf	Down Regulated	Chr01	37745525	37748575
Os01g0879100	Hypothetical protein.			-inf	Down Regulated	Chr01	38147022	38148018
Os01g0912700	Similar to T23K8.14 protein.	LOC_Os01g68450	expressed protein	-inf	Down Regulated	Chr01	39777761	39779892
Os01g0952000	Similar to Germin-like protein 1-3.	LOC_Os01g72290	expressed protein	-inf	Down Regulated	Chr01	41914682	41915921
Os01g0959900	Similar to predicted protein.	LOC_Os01g72950	expressed protein	-inf	Down Regulated	Chr01	42312148	42313573
Os01g0965900	Conserved hypothetical protein.	LOC_Os01g73500	expressed protein	-inf	Down Regulated	Chr01	42587306	42590270
Os02g0101500	Peroxisomal hydroxypyruvate reductase%2C NADH-dependent HPR%2C Photorespiratory metabolism	LOC_Os02g01150	erythronate-4-phosphate dehydrogenase domain containing protein, expressed	-inf	Down Regulated	Chr02	78460	82952
Os02g0103850	Hypothetical protein.			-inf	Down Regulated	Chr02	183608	185325
Os02g0140500	Similar to cycloartenol synthase.	LOC_Os02g04760	cycloartenol synthase, putative, expressed	-inf	Down Regulated	Chr02	2177574	2178755
Os02g0147600	Protein of unknown function DUF1677%2C Oryza sativa family protein.	LOC_Os02g05430	expressed protein	inf	Up Regulated	Chr02	2612043	2614087
Os02g0160500	Hypothetical conserved gene.			-inf	Down Regulated	Chr02	3271378	3272038
Os02g0170000	Conserved hypothetical protein.	LOC_Os02g07360	pentatricopeptide containing protein, putative, expressed	-inf	Down Regulated	Chr02	3797628	3800981
Os02g0255700	Conserved hypothetical protein.	LOC_Os02g15660	tetratricopeptide repeat, putative, expressed	-inf	Down Regulated	Chr02	8810103	8820960
Os02g0289700	Hypothetical protein.	LOC_Os02g18784	expressed protein	-inf	Down Regulated	Chr02	10947827	10948612
Os02g0308400	FAS1 domain domain containing protein.	LOC_Os02g20540	fasciclin domain containing protein, expressed	-inf	Down Regulated	Chr02	12113906	12114966
Os02g0308800	FAS1 domain domain containing protein.	LOC_Os02g20560	fasciclin domain containing protein, expressed	-inf	Down Regulated	Chr02	12127912	12129233
Os02g0318600	Similar to PDR-like ABC transporter.	LOC_Os02g21350	pleiotropic drug resistance protein 5, putative, expressed	-inf	Down Regulated	Chr02	12679623	12680627
Os02g0445100	Similar to Auxin-induced SAUR-like protein.	LOC_Os02g24700	OsSAUR8 - Auxin-responsive SAUR gene family member, expressed	-inf	Down Regulated	Chr02	14333092	14333865
Os02g0581100	Similar to photosystem II 5 kD protein.	LOC_Os02g37060	photosystem II 5 kDa protein, chloroplast precursor, putative, expressed	-inf	Down Regulated	Chr02	22390372	22390985
Os02g0612900	Similar to Temperature stress-induced lipocalin.	LOC_Os02g39930	OsTIL-1 Temperature-induced lipocalin-1, expressed	-inf	Down Regulated	Chr02	24152118	24153073
Os02g0616100	Similar to protein binding protein.	LOC_Os02g40260	uncharacterized protein At4g06744 precursor, putative, expressed	-inf	Down Regulated	Chr02	24372805	24374439
Os02g0646500	Aldehyde dehydrogenase domain containing protein.	LOC_Os02g43194	aldehyde dehydrogenase, putative, expressed	-inf	Down Regulated	Chr02	26034335	26041422
Os02g0662100	Similar to Tfm5 protein.	LOC_Os02g44320	LTPL113 - Protease inhibitor/seed storage/LTP family protein precursor, expressed	-inf	Down Regulated	Chr02	26814636	26815393
Os02g0697550	Hypothetical protein.			-inf	Down Regulated	Chr02	28681630	28683888
Os02g0698000	Similar to Phosphoribulokinase%2C chloroplast precursor	LOC_Os02g47020	phosphoribulokinase/Uridine kinase family protein, expressed	-inf	Down Regulated	Chr02	28700888	28704291
Os02g0721100	Similar to E2 ubiquitin-conjugating enzyme UbcH5B	LOC_Os02g48910	ubiquitin-conjugating enzyme, putative, expressed	-inf	Down Regulated	Chr02	29919261	29920338
Os02g0744000	Similar to NDF6	LOC_Os02g51020	expressed protein	-inf	Down Regulated	Chr02	31202227	31203685
Os02g0751600	Peptidyl-prolyl cis-trans isomerase%2C FKBP-type domain containing protein.	LOC_Os02g51570	peptidyl-prolyl cis-trans isomerase, FKBP-type, putative, expressed	-inf	Down Regulated	Chr02	31591220	31593106
Os02g0773500	Protein of unknown function DUF3464 domain containing protein.	LOC_Os02g53350	expressed protein	-inf	Down Regulated	Chr02	32663481	32664208
Os02g0807600	Hypothetical gene.			-inf	Down Regulated	Chr02	34493338	34494354
Os02g0814200	Similar to CER1-like gene protein	LOC_Os02g56920	WAX2, putative, expressed	-inf	Down Regulated	Chr02	34889674	34893873
Os02g0815300	Hypothetical protein.	LOC_Os02g57020	YCF37, putative, expressed	-inf	Down Regulated	Chr02	34925370	34926093
Os03g0108300	Similar to xyloglucan endotransglucosylase/hydrolase protein 32.	LOC_Os03g01800	glycosyl hydrolases family 16, putative, expressed	-inf	Down Regulated	Chr03	492814	494095
Os03g0117100	Peroxisomal protein%2C Response to salt and low nitrogen stresses	LOC_Os03g02590	peroxisomal biogenesis factor 11, putative, expressed	-inf	Down Regulated	Chr03	958128	960101
Os03g0131200	Catalase%2C Hydrogen peroxide-induced leaf cell death	LOC_Os03g03910	catalase domain containing protein, expressed	-inf	Down Regulated	Chr03	1787678	1790806
Os03g0158300	Glycoside hydrolase-type carbohydrate-binding domain containing protein.	LOC_Os03g06230	galactose mutarotase-like, putative, expressed	-inf	Down Regulated	Chr03	3120321	3123758
Os03g0178200	Protein of unknown function YGGT family protein.	LOC_Os03g08080	YGGT family protein, putative, expressed	-inf	Down Regulated	Chr03	4129652	4132544
Os03g0180500	Conserved hypothetical protein.	LOC_Os03g08284	expressed protein	-inf	Down Regulated	Chr03	4216733	4219053
Os03g0184000	Similar to Phytoene desaturase	LOC_Os03g08570	amine oxidase, flavin-containing, domain containing protein, expressed	-inf	Down Regulated	Chr03	4409175	4414505
Os03g0191200	WW/Rsp5/WWP domain containing protein.	LOC_Os03g09120	expressed protein	-inf	Down Regulated	Chr03	4748703	4750253
Os03g0233251	Hypothetical protein.			-inf	Down Regulated	Chr03	7066550	7067714
Os03g0244000	Heat shock protein DnaJ%2C cysteine-rich region domain containing protein.	LOC_Os03g14040	expressed protein	-inf	Down Regulated	Chr03	7615917	7618902
Os03g0251350	Histone-fold domain containing protein.	LOC_Os03g14669	core histone H2A/H2B/H3/H4, putative, expressed	-inf	Down Regulated	Chr03	7976994	7979371
Os03g0254000	NB-ARC domain containing protein.	LOC_Os03g14900	NB-ARC/LRR disease resistance protein, putative, expressed	-inf	Down Regulated	Chr03	8122289	8126074
Os03g0267300	Similar to Fructose-1%2C6-bisphosphatase%2C chloroplast precursor	LOC_Os03g16050	fructose-1,6-bisphosphatase, putative, expressed	-inf	Down Regulated	Chr03	8841310	8843028
Os03g0271100	Similar to Sigma factor SIG2B.	LOC_Os03g16430	RNA polymerase sigma factor, putative, expressed	-inf	Down Regulated	Chr03	9064855	9068046
Os03g0289400	Rhodanese-like domain containing protein.	LOC_Os03g18020	rhodanese-like family protein, putative, expressed	-inf	Down Regulated	Chr03	10028090	10029033
Os03g0293100	Conserved hypothetical protein.	LOC_Os03g18200	heat shock protein DnaJ, putative, expressed	-inf	Down Regulated	Chr03	10208962	10210224
Os03g0308800	Tetratricopeptide-like helical domain containing protein.	LOC_Os03g19560	tetratricopeptide repeat domain containing protein, expressed	-inf	Down Regulated	Chr03	10992849	10997554
Os03g0333400	Similar to photosystem II 11 kD protein.	LOC_Os03g21560	photosystem II 11 kD protein, putative, expressed	-inf	Down Regulated	Chr03	12320930	12321796
Os03g0391000	Similar to Cysteine protease ATG4A.	LOC_Os03g27350	cysteine protease ATG4, putative, expressed	-inf	Down Regulated	Chr03	15661859	15665613
Os03g0400600	Conserved hypothetical protein.	LOC_Os03g28250	expressed protein	-inf	Down Regulated	Chr03	16246824	16247574
Os03g0414400	Conserved hypothetical protein.	LOC_Os03g30092	expressed protein	-inf	Down Regulated	Chr03	17172477	17174177
Os03g0592500	Similar to Photosystem II type II chlorophyll a/b binding protein	LOC_Os03g39610	chlorophyll A-B binding protein, putative, expressed	-inf	Down Regulated	Chr03	22000042	22001240
Os03g0650200	Similar to Cytochrome P450 CYP92C5.	LOC_Os03g44740	cytochrome P450, putative, expressed	-inf	Down Regulated	Chr03	25219721	25221556
Os03g0658800	Cytochrome P450 family protein.	LOC_Os03g45619	cytochrome P450, putative, expressed	-inf	Down Regulated	Chr03	25746126	25760738
Os03g0704100	Similar to structural molecule.	LOC_Os03g49720	PAP fibrillin family domain containing protein, expressed	-inf	Down Regulated	Chr03	28304984	28307930
Os03g0727200	Similar to HOS13 protein	LOC_Os03g51710	homeobox protein knotted-1, putative, expressed	inf	Up Regulated	Chr03	29626760	29632749
Os03g0735000	Similar to Glucose-1-phosphate adenylyltransferase large subunit 2	LOC_Os03g52460	glucose-1-phosphate adenylyltransferase large subunit, putative, expressed	-inf	Down Regulated	Chr03	30099368	30104572
Os03g0744700	Conserved hypothetical protein.	LOC_Os03g53300	expressed protein	-inf	Down Regulated	Chr03	30593480	30596056
Os03g0765900	PetM of cytochrome b6/f complex subunit 7 domain containing protein.	LOC_Os03g55720	cytochrome b6f complex subunit, putative, expressed	-inf	Down Regulated	Chr03	31725193	31725857
Os03g0805766	Hypothetical protein.			-inf	Down Regulated	Chr03	33649341	33653755
Os03g0818050	Hypothetical conserved gene.			-inf	Down Regulated	Chr03	34333242	34333481
Os03g0823350	Conserved hypothetical protein.			-inf	Down Regulated	Chr03	34562309	34562482
Os03g0832850	Hypothetical protein.			-inf	Down Regulated	Chr03	34985195	34990759
Os03g0857400	tRNA-binding arm domain containing protein.	LOC_Os03g64020	expressed protein	-inf	Down Regulated	Chr03	36180600	36183085
Os04g0116800	Similar to 3-ketoacyl-CoA synthase.	LOC_Os04g02640	3-ketoacyl-CoA synthase 6, putative, expressed	-inf	Down Regulated	Chr04	997303	998883
Os04g0196200	Winged helix repressor DNA-binding domain containing protein.	LOC_Os04g11970	O-methyltransferase, putative, expressed	-inf	Down Regulated	Chr04	6564646	6566873
Os04g0234600	Similar to Sedoheptulose-1%2C7-bisphosphatase.	LOC_Os04g16680	fructose-1,6-bisphosphatase, putative, expressed	-inf	Down Regulated	Chr04	9075140	9077888
Os04g0354600	Similar to Acyl CoA reductase-like protein.	LOC_Os04g28620	male sterility protein, putative, expressed	-inf	Down Regulated	Chr04	16945209	16951596
Os04g0360650	Hypothetical protein.			-inf	Down Regulated	Chr04	17258660	17263088
Os04g0379700	Similar to Violaxanthin de-epoxidase.	LOC_Os04g31040	violaxanthin de-epoxidase, putative, expressed	-inf	Down Regulated	Chr04	18551378	18553787
Os04g0396800	Peptidase S10%2C serine carboxypeptidase family protein.	LOC_Os04g32540	OsSCP24 - Putative Serine Carboxypeptidase homologue, expressed	-inf	Down Regulated	Chr04	19591900	19595356
Os04g0412100	Similar to H0717B12.8 protein.	LOC_Os04g33610	expressed protein	-inf	Down Regulated	Chr04	20358640	20359628
Os04g0414700	Photosystem I PsaO domain containing protein.	LOC_Os04g33830	membrane protein, putative, expressed	-inf	Down Regulated	Chr04	20496053	20497009
Os04g0431100	GrpE protein homolog.	LOC_Os04g35180	co-chaperone GrpE protein, putative, expressed	-inf	Down Regulated	Chr04	21377337	21379536
Os04g0443900	Similar to RuBisCO large subunit-binding protein subunit beta%2C chloroplastic.			-inf	Down Regulated	Chr04	22118246	22122536
Os04g0459200	Hypothetical protein.			inf	Up Regulated	Chr04	22929085	22929883
Os04g0465600	Bet v I allergen family protein.	LOC_Os04g39150	pathogenesis-related Bet v I family protein, putative, expressed	-inf	Down Regulated	Chr04	23278474	23279374
Os04g0507100	Conserved hypothetical protein.	LOC_Os04g42800	photosystem-II repair protein, putative, expressed	-inf	Down Regulated	Chr04	25340374	25341989
Os04g0523812	Conserved hypothetical protein.			inf	Up Regulated	Chr04	26214047	26215366
Os04g0557000	Similar to Genetic modifier.	LOC_Os04g47020	genetic modifier, putative, expressed	-inf	Down Regulated	Chr04	27868083	27870370
Os04g0565400	cis-Zeatin-O-glucosyltransferase%2C Catalyze O-glucosylation of cZ and cZ-riboside	LOC_Os04g47770	cis-zeatin O-glucosyltransferase, putative, expressed	-inf	Down Regulated	Chr04	28336635	28338321
Os04g0602100	Plant ascorbate peroxidase domain containing protein.	LOC_Os04g51300	peroxidase precursor, putative, expressed	-inf	Down Regulated	Chr04	30385511	30388334
Os04g0632901	Similar to H0613A10.1 protein.	LOC_Os04g54020	receptor-like kinase, putative, expressed	-inf	Down Regulated	Chr04	32198040	32202721
Os04g0635700	Aldehyde dehydrogenase%2C conserved site domain containing protein.	LOC_Os04g54320	expressed protein	-inf	Down Regulated	Chr04	32338416	32339534
Os05g0102000	SAM dependent carboxyl methyltransferase family protein.	LOC_Os05g01140	methyltransferase, putative, expressed	-inf	Down Regulated	Chr05	116432	118268
Os05g0163300	Similar to Arabinogalactan protein-like.	LOC_Os05g07060	fasciclin domain containing protein, expressed	-inf	Down Regulated	Chr05	3715777	3716891
Os05g0189300	Vegetative storage protein/acid phosphatase domain containing protein.	LOC_Os05g09704	HAD superfamily phosphatase, putative, expressed	-inf	Down Regulated	Chr05	5472719	5474678
Os05g0189900	Vegetative storage protein/acid phosphatase domain containing protein.	LOC_Os05g09724	HAD superfamily phosphatase, putative, expressed	-inf	Down Regulated	Chr05	5508435	5510290
Os05g0190300	Acid phosphatase	LOC_Os05g09740	HAD superfamily phosphatase, putative, expressed	-inf	Down Regulated	Chr05	5534528	5536108
Os05g0190500	Similar to Acid phosphatase.	LOC_Os05g10210	HAD superfamily phosphatase, putative, expressed	-inf	Down Regulated	Chr05	5553631	5554934
Os05g0222200	ABC transporter-like domain containing protein.	LOC_Os05g13520	white-brown complex homolog protein 12, putative, expressed	-inf	Down Regulated	Chr05	7492741	7498318
Os05g0298900	Hypothetical protein.	LOC_Os05g23393	expressed protein	inf	Up Regulated	Chr05	13366942	13367660
Os05g0337400	Similar to heavy-metal-associated domain-containing protein.	LOC_Os05g27100	expressed protein	-inf	Down Regulated	Chr05	15770655	15773664
Os05g0348100	Similar to CRR23	LOC_Os05g28090	expressed protein	-inf	Down Regulated	Chr05	16421494	16423320
Os05g0401100	Protein of unknown function DUF477 family protein.	LOC_Os05g33280	thylakoid lumen protein, putative, expressed	-inf	Down Regulated	Chr05	19507538	19508996
Os05g0426000	MtN3 and saliva related transmembrane protein family protein.	LOC_Os05g35140	nodulin MtN3 family protein, putative, expressed	-inf	Down Regulated	Chr05	20870124	20873731
Os05g0427800	Similar to Ribulose bisphosphate carboxylase large chain.	LOC_Os05g35330	ribulose bisphosphate carboxylase large chain precursor, putative, expressed	-inf	Down Regulated	Chr05	20973883	20974330
Os05g0448300	Similar to glycerol-3-phosphate acyltransferase 8.	LOC_Os05g37600	glycerol-3-phosphate acyltransferase, putative, expressed	-inf	Down Regulated	Chr05	22005230	22008925
Os05g0463100	Hypothetical gene.			-inf	Down Regulated	Chr05	22750563	22751140
Os05g0473900	Phytanoyl-CoA dioxygenase family protein.	LOC_Os05g39650	phytanoyl-CoA dioxygenase, putative, expressed	inf	Up Regulated	Chr05	23273424	23280929
Os05g0489200	Plant lipid transfer protein/seed storage/trypsin-alpha amylase inhibitor domain containing protein.	LOC_Os05g41030	LTPL67 - Protease inhibitor/seed storage/LTP family protein precursor, expressed	-inf	Down Regulated	Chr05	24045554	24047844
Os05g0508900	Similar to cDNA clone:001-011-D03%2C full insert sequence.	LOC_Os05g43310	photosystem II reaction center W protein, chloroplast precursor, putative, expressed	-inf	Down Regulated	Chr05	25193478	25194625
Os05g0520600	Conserved hypothetical protein.	LOC_Os05g44420	expressed protein	-inf	Down Regulated	Chr05	25854287	25855541
Os05g0565400	Protein of unknown function DUF561 family protein.	LOC_Os05g49060	uncharacterized protein ycf23, putative, expressed	-inf	Down Regulated	Chr05	28128520	28131181
Os05g0568300	Similar to 50S ribosomal protein L12%2C chloroplast precursor	LOC_Os05g49320	ribosomal protein L7/L12 C-terminal domain containing protein, expressed	-inf	Down Regulated	Chr05	28299368	28300093
Os05g0590300	Alpha/beta hydrolase fold-1 domain containing protein.	LOC_Os05g51240	hydrolase, alpha/beta fold family domain containing protein, expressed	-inf	Down Regulated	Chr05	29385915	29389665
Os06g0101600	Plastocyanin%2C chloroplast precursor.	LOC_Os06g01210	plastocyanin, chloroplast precursor, putative, expressed	-inf	Down Regulated	Chr06	149078	150187
Os06g0130100	Receptor-like kinase	LOC_Os06g03970	receptor-like protein kinase 5 precursor, putative, expressed	-inf	Down Regulated	Chr06	1605741	1612409
Os06g0132400	Similar to Magnesium-protoporphyrin O-methyltransferase	LOC_Os06g04150	magnesium-protoporphyrin O-methyltransferase, putative, expressed	-inf	Down Regulated	Chr06	1733987	1734456
Os06g0192300	Conserved hypothetical protein.	LOC_Os06g09260	expressed protein	-inf	Down Regulated	Chr06	4650895	4652059
Os06g0196300	Similar to Peroxiredoxin Q	LOC_Os06g09610	peroxiredoxin, putative, expressed	-inf	Down Regulated	Chr06	4888575	4890729
Os06g0225600	Conserved hypothetical protein.			inf	Up Regulated	Chr06	6492816	6493820
Os06g0262800	Similar to Very-long-chain fatty acid condensing enzyme CUT1.	LOC_Os06g15170	3-ketoacyl-CoA synthase, putative, expressed	-inf	Down Regulated	Chr06	8598244	8599912
Os06g0264200	Zinc finger%2C B-box domain containing protein.	LOC_Os06g15330	CCT/B-box zinc finger protein, putative, expressed	-inf	Down Regulated	Chr06	8704846	8706785
Os06g0264800	Similar to Threonine endopeptidase.	LOC_Os06g15400	expressed protein	-inf	Down Regulated	Chr06	8751331	8752603
Os06g0267450	Hypothetical protein.			-inf	Down Regulated	Chr06	8876050	8877757
Os06g0299100	Glucose/ribitol dehydrogenase family protein.	LOC_Os06g19530	oxidoreductase, short chain dehydrogenase/reductase family, putative, expressed	-inf	Down Regulated	Chr06	11116719	11118276
Os06g0316000	Conserved hypothetical protein.	LOC_Os06g21110	expressed protein	-inf	Down Regulated	Chr06	12194750	12195839
Os06g0332800	Similar to Bundle sheath defective protein 2.	LOC_Os06g22690	bundle sheath defective protein 2, putative, expressed	-inf	Down Regulated	Chr06	13196375	13198623
Os06g0476200	Similar to Phosphoglucomutase precursor	LOC_Os06g28194	expressed protein	-inf	Down Regulated	Chr06	16011332	16032779
Os06g0484500	Conserved hypothetical protein.	LOC_Os06g28950	expressed protein	-inf	Down Regulated	Chr06	16504158	16507947
Os06g0553200	Similar to Meiosis 5.	LOC_Os06g35970	meiosis 5, putative, expressed	-inf	Down Regulated	Chr06	21006765	21008156
Os06g0571800	Similar to GATA transcription factor 20.	LOC_Os06g37450	GATA zinc finger domain containing protein, expressed	-inf	Down Regulated	Chr06	22155053	22157054
Os06g0579600	Similar to F-box domain containing protein.			inf	Up Regulated	Chr06	22594114	22598173
Os06g0624750	Hypothetical protein.			-inf	Down Regulated	Chr06	25145593	25148015
Os06g0714700	Conserved hypothetical protein.	LOC_Os06g50070	expressed protein	-inf	Down Regulated	Chr06	30338562	30339245
Os06g0715200	Conserved hypothetical protein.	LOC_Os06g50130	expressed protein	-inf	Down Regulated	Chr06	30362749	30363592
Os07g0119600	Conserved hypothetical protein.	LOC_Os07g02820	expressed protein	inf	Up Regulated	Chr07	1061347	1063889
Os07g0121500	Hypothetical conserved gene.			inf	Up Regulated	Chr07	1127344	1127947
Os07g0143000	Aldo/keto reductase family protein.	LOC_Os07g05000	oxidoreductase, aldo/keto reductase family protein, putative, expressed	-inf	Down Regulated	Chr07	2197572	2201392
Os07g0148900	Photosystem I protein-like protein.	LOC_Os07g05480	photosystem I reaction center subunit, chloroplast precursor, putative, expressed	-inf	Down Regulated	Chr07	2546464	2547298
Os07g0162500	Alpha/beta hydrolase fold-3 domain containing protein.	LOC_Os07g06840	gibberellin receptor GID1L2, putative, expressed	-inf	Down Regulated	Chr07	3342218	3343596
Os07g0200900	Similar to Protein SHORT-ROOT 2.	LOC_Os07g10139	expressed protein	-inf	Down Regulated	Chr07	5449456	5450573
Os07g0212200	Similar to MRNA-binding protein	LOC_Os07g11110	NAD dependent epimerase/dehydratase family protein, putative, expressed	-inf	Down Regulated	Chr07	6134015	6136740
Os07g0215050	Hypothetical protein.			inf	Up Regulated	Chr07	6294478	6296305
Os07g0216100	Hypothetical gene.			inf	Up Regulated	Chr07	6376132	6376887
Os07g0243150	Hypothetical conserved gene.	LOC_Os07g13969	expressed protein	-inf	Down Regulated	Chr07	7982656	7989283
Os07g0413800	Conserved hypothetical protein.	LOC_Os07g23120	expressed protein	-inf	Down Regulated	Chr07	13037552	13038640
Os07g0414000	Transferase domain containing protein.	LOC_Os07g23150	transferase family protein, putative, expressed	-inf	Down Regulated	Chr07	13053763	13055292
Os07g0489300	UDP-glucuronosyl/UDP-glucosyltransferase family protein.	LOC_Os07g30620	cytokinin-O-glucosyltransferase 2, putative, expressed	-inf	Down Regulated	Chr07	18124676	18126388
Os07g0489800	Beta-grasp fold%2C ferredoxin-type domain containing protein.	LOC_Os07g30670	2Fe-2S iron-sulfur cluster binding domain containing protein, expressed	-inf	Down Regulated	Chr07	18149110	18150695
Os07g0529000	Similar to Isocitrate lyase	LOC_Os07g34520	isocitrate lyase, putative, expressed	-inf	Down Regulated	Chr07	20691212	20693521
Os07g0543700	Similar to Mov34/MPN/PAD-1 family protein.			inf	Up Regulated	Chr07	21520376	21522053
Os07g0556200	Rieske [2Fe-2S] region domain containing protein.	LOC_Os07g37030	cytochrome b6-f complex iron-sulfur subunit, chloroplast precursor, putative, expressed	-inf	Down Regulated	Chr07	22184406	22186890
Os07g0556500	Hypothetical conserved gene.	LOC_Os07g37045	expressed protein	inf	Up Regulated	Chr07	22197088	22203639
Os07g0558400	Similar to Chlorophyll a/b-binding protein CP29 precursor.	LOC_Os07g37240	chlorophyll A-B binding protein, putative, expressed	-inf	Down Regulated	Chr07	22316342	22317935
Os07g0560700	Hypothetical conserved gene.			-inf	Down Regulated	Chr07	22385351	22386925
Os07g0564150	Hypothetical gene.			-inf	Down Regulated	Chr07	22597655	22599343
Os07g0564200	Conserved hypothetical protein.	LOC_Os07g37700	expressed protein	-inf	Down Regulated	Chr07	22601775	22602372
Os07g0607200	Protein of unknown function DUF751 family protein.	LOC_Os07g41630	expressed protein	-inf	Down Regulated	Chr07	24953955	24954811
Os07g0619400	EF-Hand type domain containing protein.	LOC_Os07g42730	EF hand family protein, expressed	-inf	Down Regulated	Chr07	25585027	25585758
Os07g0626800	Amine oxidase domain containing protein.	LOC_Os07g43370	amine oxidase family protein, putative, expressed	-inf	Down Regulated	Chr07	25966099	25967412
Os07g0628700	Similar to Receptor protein kinase.	LOC_Os07g43560	TKL_IRAK_DUF26-lc.24 - DUF26 kinases have homology to DUF26 containing loci, expressed	-inf	Down Regulated	Chr07	26052221	26055831
Os07g0628900	Similar to KI domain interacting kinase 1.	LOC_Os07g43570	TKL_IRAK_DUF26-lc.25 - DUF26 kinases have homology to DUF26 containing loci, expressed	-inf	Down Regulated	Chr07	26059427	26062993
Os07g0630800	Similar to Nodule-enhanced malate dehydrogenase.	LOC_Os07g43700	lactate/malate dehydrogenase, putative, expressed	-inf	Down Regulated	Chr07	26153824	26156006
Os07g0650600	Similar to BLE2 protein.	LOC_Os07g45570	expressed protein	-inf	Down Regulated	Chr07	27197714	27201395
Os07g0673600	Conserved hypothetical protein.			-inf	Down Regulated	Chr07	28474472	28475309
Os08g0104600	Ferredoxin I%2C chloroplast precursor	LOC_Os08g01380	2Fe-2S iron-sulfur cluster binding domain containing protein, expressed	-inf	Down Regulated	Chr08	241782	242628
Os08g0114100	Conserved hypothetical protein.	LOC_Os08g02210	expressed protein	-inf	Down Regulated	Chr08	751420	753191
Os08g0119900	Hypothetical protein.			-inf	Down Regulated	Chr08	1089756	1091025
Os08g0126700	Nucleotide-binding%2C alpha-beta plait domain containing protein.	LOC_Os08g03310	zinc finger family protein, putative, expressed	-inf	Down Regulated	Chr08	1536648	1540377
Os08g0137400	Cupredoxin domain containing protein.	LOC_Os08g04310	plastocyanin-like domain containing protein, putative, expressed	-inf	Down Regulated	Chr08	2115684	2117035
Os08g0138900	Conserved hypothetical protein.	LOC_Os08g04430	expressed protein	-inf	Down Regulated	Chr08	2170449	2171256
Os08g0146001	Hypothetical conserved gene.			inf	Up Regulated	Chr08	2583048	2584578
Os08g0162600	Rubredoxin-type Fe	LOC_Os08g06530	rubredoxin family protein, putative, expressed	-inf	Down Regulated	Chr08	3694304	3696637
Os08g0167500	Protein of unknown function DUF1817 domain containing protein.	LOC_Os08g07060	CRR6, putative, expressed	-inf	Down Regulated	Chr08	3949038	3951132
Os08g0187500	Similar to Roc1.	LOC_Os08g08820	homeobox and START domains containing protein, putative, expressed	-inf	Down Regulated	Chr08	5109267	5116778
Os08g0190300	Disease resistance protein domain containing protein.	LOC_Os08g09110	NB-ARC domain containing protein, expressed	-inf	Down Regulated	Chr08	5274602	5279294
Os08g0198700	Similar to Glycolate oxidase	LOC_Os08g09860	hydroxyacid oxidase 1, putative, expressed	inf	Up Regulated	Chr08	5691119	5697423
Os08g0198800	Conserved hypothetical protein.	LOC_Os08g09890	expressed protein	inf	Up Regulated	Chr08	5702794	5709428
Os08g0200300	Similar to Photosystem II 10 kDa polypeptide	LOC_Os08g10020	photosystem II 10 kDa polypeptide, chloroplast precursor, putative, expressed	-inf	Down Regulated	Chr08	5806462	5808377
Os08g0242800	Similar to Sigma factor SIG6.	LOC_Os08g14450	RNA polymerase sigma factor, putative, expressed	-inf	Down Regulated	Chr08	8677954	8681460
Os08g0246950	Hypothetical protein.			-inf	Down Regulated	Chr08	8977535	8978715
Os08g0262500	Cytochrome P450 family protein.	LOC_Os08g16260	cytochrome P450 protein, putative, expressed	-inf	Down Regulated	Chr08	9921521	9923218
Os08g0276100	Similar to NDF1	LOC_Os08g17390	expressed protein	-inf	Down Regulated	Chr08	10630308	10633641
Os08g0323400	Similar to Rubredoxin	LOC_Os08g23410	rubredoxin family protein, putative, expressed	-inf	Down Regulated	Chr08	14157904	14158861
Os08g0369400	Ankyrin repeat containing protein.	LOC_Os08g28200	expressed protein	-inf	Down Regulated	Chr08	17211331	17213248
Os08g0425200	Chaperonin-like RbcX domain containing protein.	LOC_Os08g32930	expressed protein	-inf	Down Regulated	Chr08	20423738	20427777
Os08g0460000	Similar to Germin-like protein 1 precursor.	LOC_Os08g35760	Cupin domain containing protein, expressed	-inf	Down Regulated	Chr08	22558106	22559044
Os08g0480200	2OG-Fe	LOC_Os08g37456	flavonol synthase/flavanone 3-hydroxylase, putative, expressed	-inf	Down Regulated	Chr08	23723614	23727247
Os08g0532800	Plant lipid transfer protein/seed storage/trypsin-alpha amylase inhibitor domain containing protein.	LOC_Os08g42040	LTPL80 - Protease inhibitor/seed storage/LTP family protein precursor, expressed	-inf	Down Regulated	Chr08	26554158	26557021
Os08g0541400	Peptidyl-prolyl cis-trans isomerase%2C FKBP-type domain containing protein.	LOC_Os08g42850	peptidyl-prolyl cis-trans isomerase, FKBP-type, putative, expressed	-inf	Down Regulated	Chr08	27090850	27093340
Os08g0545700	Similar to TraB protein-related.	LOC_Os08g43230	TraB family protein, putative, expressed	-inf	Down Regulated	Chr08	27329440	27331356
Os08g0566600	Similar to PGR5.	LOC_Os08g45190	PGR5, putative, expressed	-inf	Down Regulated	Chr08	28377833	28378783
Os09g0132900	Lipase%2C GDSL domain containing protein.	LOC_Os09g04710	GDSL-like lipase/acylhydrolase, putative, expressed	-inf	Down Regulated	Chr09	2501674	2504379
Os09g0268401	Hypothetical protein.			-inf	Down Regulated	Chr09	5137890	5142308
Os09g0273950	Conserved hypothetical protein.	LOC_Os09g10201	expressed protein	inf	Up Regulated	Chr09	5555451	5556325
Os09g0274100	Similar to H0402C08.3 protein.	LOC_Os09g10204	expressed protein	inf	Up Regulated	Chr09	5556500	5557546
Os09g0278700	Hypothetical conserved gene.	LOC_Os09g10690	expressed protein	-inf	Down Regulated	Chr09	5826159	5827036
Os09g0325300	Hypothetical protein.	LOC_Os09g15639	expressed protein	inf	Up Regulated	Chr09	9544293	9546478
Os09g0329200	UDP-glucuronosyl/UDP-glucosyltransferase family protein.	LOC_Os09g16030	cytokinin-O-glucosyltransferase 1, putative, expressed	inf	Up Regulated	Chr09	9790648	9792207
Os09g0346500	Similar to Chlorophyll a-b binding protein%2C chloroplast precursor	LOC_Os09g17740	chlorophyll A-B binding protein, putative, expressed	-8.37178	Down Regulated	Chr09	10845778	10847012
Os09g0372100	Non-protein coding transcript	LOC_Os09g20579	expressed protein	-inf	Down Regulated	Chr09	12397883	12399092
Os09g0385300	Hypothetical protein.	LOC_Os09g21689	expressed protein	inf	Up Regulated	Chr09	13131027	13147163
Os09g0429600	Non-protein coding transcript	LOC_Os09g26004	expressed protein	inf	Up Regulated	Chr09	15628356	15631501
Os09g0439500	Similar to Type II chlorophyll a/b binding protein from photosystem I precursor.	LOC_Os09g26810	chlorophyll A-B binding protein, putative, expressed	-inf	Down Regulated	Chr09	16287915	16290736
Os09g0467700	Conserved hypothetical protein.	LOC_Os09g29270	expressed protein	inf	Up Regulated	Chr09	17773478	17774354
Os09g0486375	Conserved hypothetical protein.			-inf	Down Regulated	Chr09	18756679	18757431
Os09g0491820	NAD	LOC_Os09g31502	dehydrogenase, putative, expressed	-inf	Down Regulated	Chr09	19011719	19014197
Os09g0530000	Rhodanese-like domain containing protein.	LOC_Os09g36040	rhodanese-like domain containing protein, putative, expressed	-inf	Down Regulated	Chr09	20751728	20754647
Os09g0541000	Similar to Aquaporin 2.	LOC_Os09g36930	aquaporin protein, putative, expressed	-inf	Down Regulated	Chr09	21310131	21311479
Os09g0555150	Sulfotransferase family protein.	LOC_Os09g38239	sulfotransferase domain containing protein, expressed	-inf	Down Regulated	Chr09	22013783	22015249
Os10g0100300	NAD	LOC_Os10g01044	isoflavone reductase, putative, expressed	-inf	Down Regulated	Chr10	46030	58278
Os10g0114101	Non-protein coding transcript			-inf	Down Regulated	Chr10	911556	916911
Os10g0148100	Protein of unknown function DUF1210 family protein.	LOC_Os10g05750	POEI3 - Pollen Ole e I allergen and extensin family protein precursor, expressed	-inf	Down Regulated	Chr10	2897687	2899059
Os10g0150400	Protein of unknown function DUF1210 family protein.	LOC_Os10g05970	POEI12 - Pollen Ole e I allergen and extensin family protein precursor, expressed	-inf	Down Regulated	Chr10	3012859	3013949
Os10g0150700	Protein of unknown function DUF1210 family protein.	LOC_Os10g05990	POEI14 - Pollen Ole e I allergen and extensin family protein precursor, expressed	-inf	Down Regulated	Chr10	3020704	3022087
Os10g0150800	Protein of unknown function DUF1210 family protein.	LOC_Os10g06000	POEI15 - Pollen Ole e I allergen and extensin family protein precursor, expressed	-inf	Down Regulated	Chr10	3031618	3032661
Os10g0165400	Hypothetical gene.			-inf	Down Regulated	Chr10	4509070	4509912
Os10g0166600	Cytochrome P450 family protein.	LOC_Os10g08474	cytochrome P450, putative, expressed	-inf	Down Regulated	Chr10	4599942	4602849
Os10g0181600	Methyltransferase type 11 domain containing protein.	LOC_Os10g10180	methyltransferase domain containing protein, putative, expressed	-inf	Down Regulated	Chr10	5592942	5595558
Os10g0198333	Conserved hypothetical protein.	LOC_Os10g12300	expressed protein	-inf	Down Regulated	Chr10	6845042	6846735
Os10g0213700	Similar to P-166-4_1	LOC_Os10g15300	expressed protein	-inf	Down Regulated	Chr10	8000578	8001288
Os10g0394100	Metallophosphoesterase domain containing protein.	LOC_Os10g25430	Ser/Thr protein phosphatase family protein, putative, expressed	-inf	Down Regulated	Chr10	13149001	13154101
Os10g0472900	Thiolase-like%2C subgroup domain containing protein.	LOC_Os10g33370	3-ketoacyl-CoA synthase precursor, putative, expressed	-inf	Down Regulated	Chr10	17564166	17571455
Os10g0505700	Similar to Nonspecific lipid-transfer protein 2	LOC_Os10g36170	LTPL160 - Protease inhibitor/seed storage/LTP family protein precursor, expressed	-inf	Down Regulated	Chr10	19335092	19335615
Os10g0516150	Non-protein coding transcript			-inf	Down Regulated	Chr10	19894752	19896794
Os10g0528900	Similar to Tau class GST protein 3.	LOC_Os10g38540	glutathione S-transferase, putative, expressed	-inf	Down Regulated	Chr10	20574828	20576053
Os10g0545700	Similar to Rhodanese-like protein.	LOC_Os10g39860	expressed protein	-11.7704	Down Regulated	Chr10	21327671	21330546
Os10g0551700	Plant lipid transfer protein and hydrophobic protein%2C helical domain containing protein.	LOC_Os10g40420	LTPL138 - Protease inhibitor/seed storage/LTP family protein precursor, expressed	-inf	Down Regulated	Chr10	21655488	21656252
Os10g0552700	Similar to Tumor-related protein	LOC_Os10g40520	LTPL145 - Protease inhibitor/seed storage/LTP family protein precursor, expressed	-inf	Down Regulated	Chr10	21693875	21694502
Os10g0562900	Non-protein coding transcript	LOC_Os10g41330	AP2 domain containing protein, expressed	-inf	Down Regulated	Chr10	22213938	22214320
Os11g0127951	Hypothetical protein.			-6.82755	Down Regulated	Chr11	1286411	1286660
Os11g0195650	Hypothetical protein.			-inf	Down Regulated	Chr11	4799320	4801300
Os11g0210100	Similar to Class III peroxidase 133.	LOC_Os11g10460	peroxidase precursor, putative, expressed	-inf	Down Regulated	Chr11	5699981	5702081
Os11g0242800	Similar to ASCAB9-A	LOC_Os11g13890	chlorophyll A-B binding protein, putative, expressed	-inf	Down Regulated	Chr11	7659700	7662180
Os11g0245900	Hypothetical protein.	LOC_Os11g14120	expressed protein	-inf	Down Regulated	Chr11	7865726	7867485
Os11g0463700	Penicillin-binding protein%2C transpeptidase fold domain containing protein.	LOC_Os11g27540	CRP7 - Cysteine-rich family protein precursor, expressed	-inf	Down Regulated	Chr11	15851158	15852070
Os11g0501000	Conserved hypothetical protein.	LOC_Os11g30620	expressed protein	-inf	Down Regulated	Chr11	17829545	17831391
Os11g0549620	Similar to Purple acid phosphatase.	LOC_Os11g34720	Ser/Thr protein phosphatase family protein, putative, expressed	-inf	Down Regulated	Chr11	20343335	20349189
Os11g0562100	Squalene cyclase domain containing protein.	LOC_Os11g35710	cycloartenol synthase, putative, expressed	-inf	Down Regulated	Chr11	20942417	20959700
Os11g0577866	Conserved hypothetical protein.			-inf	Down Regulated	Chr11	21789931	21791582
Os11g0621400	Conserved hypothetical protein.	LOC_Os11g40600	expressed protein	-inf	Down Regulated	Chr11	24226399	24227678
Os11g0679700	Glycerol-3-phosphate acyltransferase%2C Anther development%2C Pollen formation	LOC_Os11g45400	glycerol-3-phosphate acyltransferase, putative, expressed	-inf	Down Regulated	Chr11	27486902	27490269
Os11g0686250	DNA-binding WRKY domain containing protein.	LOC_Os11g45920	WRKY63, expressed	inf	Up Regulated	Chr11	27784419	27785320
Os12g0105300	Actin-binding FH2 domain containing protein.	LOC_Os12g01449	chloroplast unusual positioning protein, putative, expressed	-inf	Down Regulated	Chr12	273659	282070
Os12g0115000	Similar to Non-specific lipid-transfer protein 2B.	LOC_Os12g02310	LTPL11 - Protease inhibitor/seed storage/LTP family protein precursor, expressed	-inf	Down Regulated	Chr12	732977	734096
Os12g0132000	Hypothetical protein.	LOC_Os12g03800	expressed protein	-inf	Down Regulated	Chr12	1550318	1551245
Os12g0169600	Similar to Fructose-bisphosphate aldolase.	LOC_Os12g07210	expressed protein	-inf	Down Regulated	Chr12	3542860	3544916
Os12g0189400	Similar to Photosystem I reaction centre subunit N%2C chloroplast precursor	LOC_Os12g08770	photosystem I reaction center subunit N, chloroplast precursor, putative, expressed	-inf	Down Regulated	Chr12	4506778	4507716
Os12g0189700	Twin arginine translocation signal%2C Tat domain containing protein.	LOC_Os12g08790	TPR domain protein, putative, expressed	-inf	Down Regulated	Chr12	4522508	4523612
Os12g0208950	Hypothetical protein.			-inf	Down Regulated	Chr12	5674409	5676438
Os12g0291100	Similar to Petunia ribulose 1%2C5-bisphosphate carboxylase small subunit mRNA	LOC_Os12g19381	ribulose bisphosphate carboxylase small chain, chloroplast precursor, putative, expressed	-inf	Down Regulated	Chr12	11262346	11263636
Os12g0292400	Similar to Petunia ribulose 1%2C5-bisphosphate carboxylase small subunit mRNA	LOC_Os12g19470	ribulose bisphosphate carboxylase small chain, chloroplast precursor, putative, expressed	-inf	Down Regulated	Chr12	11320347	11322505
Os12g0411700	ABC transporter-like domain containing protein.	LOC_Os12g22284	white-brown complex homolog protein 11, putative, expressed	-inf	Down Regulated	Chr12	12568929	12587004
Os12g0420200	Chloroplast stem-loop-binding protein of 41 kDa b%2C Chlorophyll biosynthesis and photosynthesis	LOC_Os12g23180	3-beta hydroxysteroid dehydrogenase/isomerase family protein, putative, expressed	-inf	Down Regulated	Chr12	13103674	13106278
Os12g0529200	Protein of unknown function DUF1618 domain containing protein.	LOC_Os12g34440	expressed protein	inf	Up Regulated	Chr12	20861069	20862990
Os12g0569500	Thaumatin%2C pathogenesis-related family protein.	LOC_Os12g38170	osmotin, putative, expressed	-inf	Down Regulated	Chr12	23435457	23436485
Os12g0573600	Similar to predicted protein.			-inf	Down Regulated	Chr12	23663141	23663722

[truncated: 1 more sheets: Table cummulative]
