# Supplementary material for: Transcriptome Analysis of Two Rice Varieties Contrasting for Nitrogen Use Efficiency under Chronic N Starvation Reveals Differences in Chloroplast and Starch Metabolism-Related Genes
Source: Genes (Basel). 2018 Apr 11;9(4):206. doi: 10.3390/genes9040206 (PMC5924548; doi:10.3390/genes9040206)
Supplement: Supplementary file 1 [file genes-09-00206-s001.zip › Table S2_RNA seq results of nitrogen and carbon assimilation genes.xlsx]

## Sheet: Sheet1
Supplementary file S2: FPKM values of nitrogen and carbon assimilation genes
		Shoot				Root
	Gene ID	N22 (N+)	N22 (N-)	IR64 (N+)	IR64 (N-)	N22 (N+)	N22 (N-)	IR64 (N+)	IR64 (N-)
Nitrate Reductase	Os08g0468700	2.95686	1.07225	10.7421	3.4661	0	0	0	0
	Os02g0770800	1.14756	0.558168	16.2102	1.28389	69.6071	40.5481	143.999	29.6803
	Os01g0693700	0	0	4.38959	2.25331	0.253003	1.46703	2.07518	1.42826
	Os01g0357100	11.534	1.68517	27.4019	0.483349	7.82539	2.61632	13.0406	2.17618
	NIA1	30.1831	3.62777	213.77	6.72057	0	8.54929	20.872	6.59424
Nitrite Reductase	Os02g0765900	1.55286	0.397161	5.09346	0.0778281	1.14696	0.702632	2.43867	0.540829
	Os01g0183100	1.72361	3.90942	0.788033	2.43387	3.35197	2.77108	2.53128	2.69522
Glutamate Dehydrogenase	Os07g0238700	2.92498	1.69629	1.93882	2.65848	2.80402	1.70092	2.88097	1.59888
	Os06g0483150	0	0	0	0	0	0	0	0
	Os05g0181100	3.10547	3.65723	4.79069	3.77623	6.78808	5.57823	8.45635	5.91296
	Os03g0821150	21.9835	6.49711	14.0337	8.258	26.0652	3.46242	15.4901	6.14936
	Os03g0276850	0	0	0.0672246	0.108139	0.159814	0	0.184186	0
	Os02g0710950	12.9149	6.29227	16.4909	17.0476	30.3298	29.0738	44.0865	24.8407
	Os02g0115950	56.8178	43.4875	82.0573	138.739	146.207	80.9982	282.162	129.349
	Os01g0358900	0	0	0.422982	0	0	0	0	0
	GDH1	7.50613	18.2323	7.54713	8.70651	56.3851	17.0488	32.2232	21.4594
	GDH3	0.431029	0.427552	0.318855	0	0	0	0.446535	0
Glutamine Synthatese/ Glutamate synthase	Os10g0456500	4.87606	4.20541	3.36252	4.54586	5.36085	4.48036	4.92313	4.43628
	GLN2	89.0069	62.8147	198.516	20.3689	5.20496	1.07826	5.40669	0.806336
	GLN1-3	0.327177	0.0715861	0.188217	0.200996	4.01765	3.21496	5.39273	2.86165
	GLN1-2	9.73612	11.9036	12.6402	3.81293	100.913	51.713	91.4328	42.9753
	GLN1-1	64.5248	90.7497	99.1553	73.0798	123.299	144.391	110.575	134.51
	Os01g0682001	16.3486	32.282	33.0869	44.6373	77.8946	92	97.5468	100
	Os04g0490000	2.14171	2.37428	2.33854	3.31325	5.54849	6.87227	5.12515	5.26831
	Os03g0431200	2.78179	2.84733	5.51502	2.3857	4.12467	17.8542	5.5563	1.91478
	Os07g0585600	1.79177	3.53806	1.77595	5.80736	0	1.81602	2.27036	2.09442
Alanine Amino Transferase	Os10g0390600	0	0	0.424771	0.453092	0.470107	0	0.20434	0
	Os10g0390500	17.3118	13.292	9.7045	9.64711	28.1072	6.3128	17.6919	14.4957
	Os09g0433900	0	0	0	0	0	0	0	0
	Os07g0617800	1.95529	3.47284	1.50613	1.3556	0	4.11336	3.7517	6.92746
	Os07g0108300	268.05	144.869	315.771	68.5474	18.4361	6.50983	16.8572	6.69009
	Os03g0183600	0	0	0	0	0	0	0	0
Pyruvate kinase	Os12g0145700	9.01839	11.0386	8.54106	10.8968	28.9736	15.6981	18.4305	18.4963
	Os12g0189300	91.1656	53.5882	880.341	137.096	122.379	121.237	101.96	117.689
	Os11g0148500	68.959	78.6262	107.751	118.708	118.161	88.6446	89.5922	105.128
	Os11g0216000	4.17789	2.55193	2.55387	2.20395	8.28482	2.18304	3.90414	3.36074
	Os10g0571200	14.0318	28.0333	19.4146	13.5211	13.9683	5.21546	8.80854	7.5505
	Os09g0529900	1.53182	0.901204	0.866888	2.11924	0	1.59952	2.70361	1.49095
	Os07g0181000	8.94468	14.5105	6.34223	17.5973	22.4419	16.1782	10.9566	13.8667
	Os04g0677500	117.186	194.676	181.98	144.824	246.506	109.625	169.487	124.403
	Os04g0504600	1.00194	0.602883	1.15769	1.33767	1.61055	1.71602	1.48077	1.49884
	Os04g0386600	3.37014	2.07677	2.30074	4.26131	3.82358	3.85381	6.80174	3.44127
	Os03g0672300	0.221937	0.646322	0.956899	1.98265	3.04456	2.84975	5.00915	2.09032
	Os03g0325000	0	0.239631	0	0.541913	0	0	0	0
	Os01g0276700	5.84123	9.03814	10.0896	10.3406	43.0585	22.1171	36.7118	26.4098
	Os01g0660300	1.33397	19.2294	2.54501	26.1222	11.1805	43.1369	12.0742	23.4837
	Os01g0225400	2.12586	2.21173	4.30551	1.21889	2.37787	9.81167	2.90561	16.2326
Citrate Synthase	Os11g0693800	0	0	0	0.926953	1.90614	0.703836	0.0809326	0.788578
	Os11g0623601	0	0	0	0	0	0	0	0
	Os11g0538900	5.18485	3.8212	4.06346	3.93472	6.77348	4.37774	5.13104	3.82348
	Os08g0543600	14.3517	15.1807	12.9971	18.3949	0	19.0291	16.2663	17.3982
	Os02g0194100	8.85444	7.59886	6.89869	6.16446	29.5009	15.8296	12.2986	21.6884
	Os02g0232400	61.9163	72.2089	48.3409	48.948	141.726	40.3613	55.898	35.2083
Isocitrate Deydrogenase	Os05g0573200	0	0	0	0.896264	0.174352	0	1.00478	0
	Os04g0479200	5.82388	1.92082	4.66112	2.3172	14.3744	6.54365	8.06436	5.83503
	Os04g0508200	4.98902	6.27629	2.37476	4.04875	9.63027	7.41398	8.95369	8.52082
	Os02g0595500	2.57295	0.92884	3.42981	3.34833	4.31566	2.34606	3.54257	2.18743
	Os01g0248400	21.628	42.8417	14.3356	11.0165	21.135	9.71332	16.4432	9.76028
	Os01g0654500	53.8376	65.6104	38.2394	64.6696	136.355	71.8463	109.648	88.2025
PeP Carboxylase	Os09g0315700	0.473737	0.624615	2.26285	0.777867	0	1.32202	8.46931	1.41316
	Os08g0366000	48.8284	8.73362	24.1239	10.3939	0	3.69985	8.73111	4.71301
	Os04g0517500	8.02288	3.5606	2.13741	3.48704	7.76618	2.61538	9.97881	1.85683
	Os02g0807000	11.6771	5.42331	7.80944	11.7669	27.6896	16.5811	23.8984	13.1407
	Os02g0244700	33.427	38.7108	31.758	18.9422	84.0259	33.6067	54.3932	32.4709
	Os01g0110700	0.325778	0.585928	1.87559	1.48886	0.18275	0.229608	0.267134	0.203681
	Os01g0758300	0	0	0	0	0	0	0.258159	0
	Os01g0746000	0	0	0	0	0	0	0	0
	Os01g0208800	76.465	7.69478	169.788	11.0553	6.00398	15.8911	7.92631	11.7576
	Os01g0208700	40.2989	5.78084	97.8911	5.34388	3.34042	12.7723	3.68673	10.4951
NADH-GOGAT2	Os05g0555600	33.5858	23.1083	4.57872	2.25802	0.148292	1.8397	0.516633	2.37454
Fd-GOGAT	Os07g0658400	100	56.1883	64.6789	21.8452	0	4.65113	3.21612	5.06694
