# Supplementary material for: Transcriptome Analysis of Two Rice Varieties Contrasting for Nitrogen Use Efficiency under Chronic N Starvation Reveals Differences in Chloroplast and Starch Metabolism-Related Genes
Source: Genes (Basel). 2018 Apr 11;9(4):206. doi: 10.3390/genes9040206 (PMC5924548; doi:10.3390/genes9040206)
Supplement: Supplementary file 1 [file genes-09-00206-s001.zip › Table S4_Go enrichment_details.xlsx]

## Sheet: Sheet1
Supplementary file S4: Go enrichment analysis results of the six comparisons made (DEGS from root and shoot tissues of IR64, N22 and IR64 vs. N22)
		IR64_Root
carbohydrate metabolism	P	7
cellular process	P	19
cell	C	25
cell part	C	22
cytoplasmic part	C	16
cytoplasm	C	16
intracellular part	C	17
intracellular	C	17
extracellular region	C	4
carbohydrate binding	F	4
		IR64_Shoot
physiological process	P	83
metabolism	P	68
lipid metabolism	P	16
primary metabolism	P	50
cell organization and biogenesis	P	14
cellular process	P	54
cellular physiological process	P	44
macromolecule metabolism	P	28
cell	C	88
cell wall	C	17
external encapsulating structure	C	17
cell part	C	62
extracellular region	C	7
catalytic activity	F	54
hydrolase activity	F	27
		IR64 vs. N22_Root
physiological process	P	81
photosynthesis	P	15
generation of precursor metabolites and energy	P	16
metabolism	P	69
cellular process	P	65
cellular physiological process	P	53
response to external stimulus	P	9
response to extracellular stimulus	P	7
response to biotic stimulus	P	11
response to stimulus	P	24
cell	C	88
plastid	C	46
thylakoid	C	24
cell part	C	78
cytoplasmic part	C	56
membrane-bound organelle	C	57
intracellular membrane-bound organelle	C	57
organelle	C	57
intracellular organelle	C	57
cytoplasm	C	56
intracellular part	C	59
intracellular	C	59
membrane	C	43
cell wall	C	9
external encapsulating structure	C	9
catalytic activity	F	49
binding	F	44
hydrolase activity	F	19
lipid binding	F	5
		IR64 vs. N22_Shoot
physiological process	P	63
metabolism	P	54
lipid metabolism	P	12
response to stimulus	P	24
secondary metabolism	P	7
cellular process	P	43
signal transduction	P	11
cell	C	57
cell part	C	43
cytoplasm	C	30
intracellular part	C	34
catalytic activity	F	40
enzyme regulator activity	F	6
hydrolase activity	F	17
		Root N-
photosynthesis	P	42
physiological process	P	203
metabolism	P	172
generation of precursor metabolites and energy	P	29
cellular process	P	151
response to abiotic stimulus	P	45
response to stimulus	P	69
cellular physiological process	P	110
cellular metabolism	P	74
biosynthesis	P	58
cell organization and biogenesis	P	24
lipid metabolism	P	18
thylakoid	C	81
plastid	C	133
cell	C	225
membrane-bound organelle	C	162
intracellular membrane-bound organelle	C	162
cell part	C	205
cytoplasmic part	C	155
organelle	C	162
intracellular organelle	C	162
cytoplasm	C	159
intracellular part	C	171
intracellular	C	171
membrane	C	118
extracellular region	C	26
peroxisome	C	11
microbody	C	11
cell wall	C	17
external encapsulating structure	C	17
catalytic activity	F	130
binding	F	124
lipid binding	F	8
protein binding	F	39
		Shoot N-
physiological process	P	65
cellular process	P	57
cellular physiological process	P	46
cell cycle	P	8
metabolism	P	51
biopolymer metabolism	P	20
response to stress	P	19
primary metabolism	P	37
cell	C	64
cell part	C	57
intracellular	C	41
cell wall	C	9
external encapsulating structure	C	9
extracellular region	C	7
intracellular part	C	39
binding	F	41
catalytic activity	F	37
protein binding	F	18
