# Supplementary material for: Transcriptome Analysis of Two Rice Varieties Contrasting for Nitrogen Use Efficiency under Chronic N Starvation Reveals Differences in Chloroplast and Starch Metabolism-Related Genes
Source: Genes (Basel). 2018 Apr 11;9(4):206. doi: 10.3390/genes9040206 (PMC5924548; doi:10.3390/genes9040206)
Supplement: Supplementary file 1 [file genes-09-00206-s001.zip › Table S5_NUE QTLs used in the study.xlsx]

## Sheet: Sheet1
Trait	N Level	QTL	Chr.	Marker intervel	LOD	Add. Effect	Var %	VAR in total %	LOD threshold by permutation
									0.95	0.99	Reference No.2
NCG	100	ncg8.1	8	RM25-S8090	4.67	-0.5	10.2	27.9	3	3.86	https://www.ncbi.nlm.nih.gov/pubmed/17464214
	100	ncg9	9	S9058-S9062	4.14	0.5	10.2					Dasanbyeo /TR22183
	100	ncg10	10	S10023-S1001B	4.04	0.4	7.5					166 RILs
	50	ncg8.2	8	S8055-RM72	9.24	-0.7	32.1	32.1	3.02	3.75		Low (50 Kg) and normal N (100 Kg)
NCS	100	ncs9	9	S9093-S9073	4.31	-0.6	11.1	11.1	3.01	3.68
	50	ncs10	10	S10019-S1001B	4.2	-0.5	13.3	13.3	3.02	3.74
TNCS	100	tncs1b	1b	RM600-RM312	6.42	-1.2	19.7	19.7	2.98	3.73
	50	tncs10	10	S1003-S10013	5.29	0.7	14.1	14.1	3	3.71
HI	50	hi5b	5b	RM87-RM31	3.57	-2.4	8.7	31.8	2.99	3.74
	50	hi7b	7b	RM420-RM248	6.88	-3.9	23.1					Cho et al., 2007
GY	50	gy2b	2b	S2052-S2054	3.05	27.1	6.9	19.8	3.02	3.73
	50	gy9	9	RM242-RM215	4.1	37.1	12.9
SY	100	sy1b	1b	RM600-RM312	5.38	-69.2	12.1	44.3	3.01	3.73
	100	sy8.1	8	S8055-RM72	9.34	97.1	23.8
	100	sy8.2	8	RM25-S8090	4.16	-57.8	8.4
	50	sy5a	5a	S5014B-S5029	4.94	-45.2	9.6	37	2.96	3.62
	50	sy5b	5b	RM87-RM31	3.96	43.8	9.1
	50	sy7b	7b	RM420-RM248	3.98	42.2	8.4
	50	sy12b	12b	S12038-RM277	5.15	45.9	9.9
PNUE	50	pnue9	9	S9093-S9073	4.62	3.6	15.3	15.3	3.01	3.66
Traits	Number of QTLs	Chromosome number	Nearest marker	DPEa	LOD	Reference No:14
Protein 5 d	4	1	C112	N	2.00	https://dx.doi.org/10.1093%2Fjexbot%2F52.362.1827
		3	R1927	N	1.55
		8	G1073	K	2.00
			R2662	K	2.00
Protein 25 d	4	1	C813	N	1.48
		4	C335	N	2.10
		6	R674	N	2.00		Ishimaru et al., 2001
		9	C570	N	2.23		Nipponbare×Kasalath
Rubisco 5 db	1	8	G1073	K	2.00		98 BILs
Rubisco 25 d	2	9	C570	N	3.30		Natural conditions
		12	G2140	K	2.15		No stress
Total leaf N 5 d	1	2	R2510	K	1.48
Rubisco/N 5 d	3	1 (CORN1)	R2635	N	1.41
		5 (CORN5)	R3166	N	2.18
		12(CORN12)	C443	K	2.00
Low N tolerance	Root wieght under low N
Ch-Inia	Flanking markers	QTL	Ch-Inja	Flanking markers	QTL	LOD	aib	h2aie	ajb	h2aje	aaijc	h2aaije	aejd	h2aeje	h2totalf		Lian et al., 2005	Zhenshan 97 and Minghui 63,
1-2	R753-G359		5-1	R830-R3166		8.04					0.04	2.62			2.62	https://dx.doi.org/10.1007%2Fs00122-005-0108-y		239 RILs
1-21	C2340-C86		11-7	RG103-CDO534		4.19					−0.03	1.7			1.7			Low and Normal N
2-7	R712-RZ324		5-2	R3166-RG360	n-r5	25.17			−0.09	13.5					13.48
2-7	R712-RZ324		12-6	RM179-C996		5					−0.04	2.13	0.02	0.22	2.35
2-18	RM208-RM207		4-1	C56-C820	n-r4	7.01			0.04	2.62			−0.06	1.6	4.22
3-2	C316-C63	n-r3	6-25	R2549-C962		6.85	0.03	1.14			−0.05	3.3			4.44
3-18	R1925-RM148		9-19	RM215-RZ404	n-r9	6.63			−0.02	0.9	−0.03	1.22	−0.05	1.05	3.17
4-4	C751B-RM185		11-9	Y6854L-L1044	n-r11a	10.14			0.04	2.62	0.02	0.75	0.04	0.56	3.93
5-5	C734b-RM42		11-1	TEL3-RZ536	n-r11b	9.82			0.05	3.44	−0.02	0.9	−0.05	0.82	5.16
5-15	C1447-RM31		12-1	RM20b-C732	n-r12	14.06			−0.06	6.38					6.38
8-17	G1149-R2272		9-15	RM242-RG570		4.33					−0.04	2.37			2.37
11-3	R543a-Y6855R		12-6	RM179-C996		5.88					0.04	2.49			2.49
	Root wieght under normal N
Ch-Inia	Flanking markers	QTL	Ch-Inja	Flanking markers	QTL	LOD	aib	h2aie	ajb	h2aje	aaijc	h2aaije	aejd	h2aeje	h2totalf
1-1	C161-R753		3-4	rm251-RM232		6.63					−0.05	2.86			2.86
1-12	RM294-RM9		10-14	C371-C405a		4.27					0.04	2.02			2.02
1-21	C2340-C86		6-7	C688-R1952a		5.5					0.05	2.42			2.42
2-15	G1314a-RM240	n+r2	6-26	C962-RZ242		6.52	0.04	1.65			0.05	3.22			4.87
3-4	rm251-RM232		8-17	G1149-R2272		5.26					−0.05	2.53			2.53
3-5	RM232-RM282		11-9	Y6854L-L1044		4.47					−0.04	1.48			1.48
3-15	RM55-RM200		6-22	RZ667-C751A		5.97					−0.05	3.09			3.09
4-1	C56-C820		6-28	RG653-G342		4.53					−0.05	2.64			2.64
5-1	R830-R3166		6-28	RG653-G342		6.85					−0.06	3.72			3.72
5-2	R3166-RG360	n+r5	6-9	R2749-C1368		9.97	−0.07	5.14							5.14
5-6	RM42-RM39		11-29	CDO127-R3202		5.51					0.06	3.98			3.98
5-14	RM26-C1447		10-15	C405a-C223		5.63					0.05	2.86			2.86
5-15	C1447-RM31		12-1	RM20b-C732	n+r12	6.34			−0.04	1.48	−0.04	2.02			3.5
6-4	C952-Waxy		9-13	R2638-RM257		4.08					−0.04	2.12			2.12
6-11	R1962-C764		11-15	G4001-C1003B	n+r11	7.47			0.04	1.83	0.04	1.57	−0.05	0.66	4.06
7-5	RG678-RZ471	n+r7	12-6	RM179-C996		4.81	−0.03	1.32			−0.04	1.48			2.8
7-9	RM336-RM70		10-5	C148-RM239		5.37					0.05	2.98			2.98
	relative root weight in two N conditions
Ch-Inia	Flanking markers	QTL	Ch-Inja	Flanking markers	QTL	LOD	aib	h2aie	ajb	h2aje	aaijc	h2aaije	aejd	h2aeje	h2totalf
1-7	RG173-RM81A		10-6	RM239-C1633		6.2					−0.03	3.7			3.7
1-13	RM9-RM5		3-5	RM232-RM282		4.34					0.02	2.24			2.24
1-14	RM5-RM237	rrw1a	7-12	RM234-R1789	rrw7	9.85	−0.03	3.7	−0.02	2.24					5.94
1-22	C86-RG236	rrw1b	12-9	G1314b-R643		15.37	−0.04	9.82							9.82
2-15	G1314a-RM240		11-19	RM21-RG2		4.03					0.02	2.45			2.45
2-20	RM48-RG520		9-12	C472-R2638		4.45					−0.02	2.03	−0.01	0.05	2.08
3-15	RM55-RM200		4-12	G235-R78		4.08					−0.02	2.03			2.03
4-5	RM185-RM119		11-8	C405b-Y6854L		5.68					0.03	4.87			4.87
7-6	RZ471-RM11		11-29	CDO127-R3202	rrw11	4.58			0.01	0.99	0.02	1.64			2.63
7-11	R1245-RM234		12-7	C996-RM511		6.56					0.03	3.7	0.01	0.05	3.75
8-7	C347-RG978		11-19	RM21-RG2		6.79					0.03	3.97			3.97
8-11	R727-L363A		11-28	R2918-CDO127		8.74					−0.02	2.68			2.68
9-1	C153B-C2		9-10	RM219-R1687		4.28					−0.03	3.7			3.7
9-17	RM201-RG667		12-2	C732-R2672		8.09					0.04	7.71			7.71
	shoot weight under low N
Ch-Inia	Flanking markers	QTL	Ch-Inja	Flanking markers	QTL	LOD	aib	h2aie	ajb	h2aje	aaijc	h2aaije	aejd	h2aeje	h2totalf
1-4	RG532-RM259		1-20	RM212-C2340		4.05					0.06	1.45			1.45
1-6	RM243-RG173		10-15	C405a-C223		4.8					−0.06	1.32			1.32
1-23	RG236-C112	n-s1	2-20	RM48-RG520		7.33	−0.09	2.87			0.05	0.85			3.72
2-9	RM29-R1843	n-s2	7-4	R1440-RG678		4.9	0.07	1.79							1.79
3-2	C316-C63		12-2	C732-R2672	n-s12	9.36			−0.07	1.89	−0.07	1.84			3.73
3-2	C316-C63		6-28	RG653-G342		4.25					−0.07	1.84			1.84
3-8	RG393-C1087	n-s3a	6-11	R1962-C764		13.54	0.14	6.75							6.75
3-9	C1087-RZ403	n-s3b	7-3	C1023-R1440		9.65	0.1	3.33					−0.01	0.01	3.34
4-1	C56-C820		11-8	C405b-Y6854L		5.05					0.07	1.79			1.79
4-14	C1016-C107		5-2	R3166-RG360	n-s5	22.57			−0.16	8.85					8.85
4-14	C1016-C107		6-3	R3139-C952		4.71					−0.08	1.99			1.99
4-15	C107-RG620	n-s4	11-12	Y2668L-G389		10.56	−0.10	3.69							3.69
5-15	C1447-RM31		11-30	R3202-RM20a		8.63					−0.09	2.93			2.93
6-14	RM204-C226		9-15	RM242-RG570		6.09					−0.06	1.19			1.19
6-23	C751A-RG424	n-s6	12-9	G1314b-R643		12.74	0.09	2.74			0.06	1.36	−0.01	0.01	4.11
6-28	RG653-G342		7-5	RG678-RZ471		4.34					−0.06	1.28	−0.04	0.13	1.41
	shoot weight under normal N
Ch-Inia	Flanking markers	QTL	Ch-Inja	Flanking markers	QTL	LOD	aib	h2aie	ajb	h2aje	aaijc	h2aaije	h2totalf
1-1	C161-R753	n+s1a	12-2	C732-R2672		9.87	−0.27	4.49					4.49
1-16	C922-RG101	n+s1b	4-13	R78-C1016		7.45	0.24	3.63					3.63
2-3	RG634-R1738		4-13	R78-C1016		6.58					−0.21	2.75	2.75
2-12	RM341-RZ386		3-15	RM55-RM200		6.46					−0.19	2.2	2.2
2-17	RM213-RM208		6-1	R2869-C474	n+s6b	4.5			−0.20	2.49			2.49
3-1	C1176-C316		11-15	G4001-C1003B	n+s11	8.35			0.24	3.48			3.48
3-15	RM55-RM200		8-12	L363A-RM223		5.08					0.2	2.54	2.54
4-8	C2807-RM241		9-1	C153B-C2		7.78					−0.25	4.06	4.06
4-13	R78-C1016		6-14	RM204-C226		4.3					−0.18	1.95	1.95
5-2	R3166-RG360	n+s5	6-26	C962-RZ242		7.25	−0.24	3.48					3.48
5-13	C246-RM26		7-12	RM234-R1789		5.31					−0.25	3.78	3.78
6-16	RZ398-R1014		12-2	C732-R2672		5.22					−0.18	2.11	2.11
6-23	C751A-RG424	n+s6a	10-2	RM222-R2174		8.11	0.26	4.36					4.36
11-22	RM209-G257		11-30	R3202-RM20a		9.03					−0.29	5.26	5.26
	relative shoot weight in two N treatments
Ch-Inia	Flanking markers	QTL	Ch-Inja	Flanking markers	QTL	LOD	aib	h2aie	ajb	h2aje	aaijc	h2aaije	aejd	h2aeje	h2totalf
1-2	R753-G359		3-18	R1925-RM148		5.06					−0.01	2.11			2.11
1-1	C161-R753		5-14	RM26-C1447		5.29					−0.01	2.11	−0.01	0.01	2.12
1-2	R753-G359		3-6	RM282-G144		4.93					0.01	2.45			2.45
1-8	RM81A-G1128b	rsw1a	2-8	RZ324-RM29		12.89	0.02	6.05							6.05
1-15	RM237-C922	rsw1b	8-17	G1149-R2272		19.7	−0.02	6.62			0.01	2.11			8.73
1-23	RG236-C112	rsw1c	7-8	RM182-RM336		11	−0.02	6.05							6.05
3-5	RM232-RM282		8-17	G1149-R2272		6.91					0.02	3.2			3.2
3-8	RG393-C1087	rsw3a	6-26	C962-RZ242		10.27	0.01	2.11			−0.01	1.51			3.62
3-15	RM55-RM200	rsw3b	6-22	RZ667-C751A		9.31	0.01	1.01			0.02	6.05			7.06
4-1	C56-C820		6-28	RG653-G342		6.63					0.01	2.45			2.45
5-6	RM42-RM39		11-15	G4001-C1003B	rsw11	10.17			−0.02	3.2	0.01	1.25			4.45
5-13	C246-RM26		8-12	L363A-RM223		4.14					0.01	1.8			1.8
6-4	C952-Waxy		12-6	RM179-C996		5.24					−0.01	1.51			1.51
6-14	RM204-C226		11-12	Y2668L-G389		9.38					−0.02	4.05	0.01	0.01	4.06
8-6	C483-C347		11-20	RG2-RM229		5.83					0.01	2.45			2.45
10-12	RG561-RM228		11-7	RM224-C405b		6.73					−0.02	2.81			2.81
	plant weight under low N
Ch-Inia	Flanking markers	QTL	Ch-Inja	Flanking markers	QTL	LOD	aib	h2aie	ajb	h2aje	aaijc	h2aaije	h2totalf
1-1	C161-R753		7-7	RM11-RM182		5.44					0.11	1.97	1.97
1-19	R2201-RM212		2-20	RM48-RG520		4.53					0.12	2.11	2.11
1-23	RG236-C112	n-p1	11-17	RG103-CDO534		13.07	−0.12	2.15			−0.12	2.3	4.45
2-14	rm475-G1314a		3-10	RZ403-R19	n-p3	15.23			0.19	5.95			5.95
2-18	RM208-RM207		3-1	C1176-C316		4.27					0.08	1.13	1.13
4-1	C56-C820		11-9	Y6854L-L1044		4.82					0.09	1.24	1.24
4-9	RM241-G102		10-1	C153A-RM222	n-p10	5.1			−0.07	0.8	0.11	1.79	2.59
5-2	R3166-RG360	n-p5	10-11	R2625-RG561		24.9	−0.25	9.74					9.74
5-6	RM42-RM39		6-22	RZ667-C751A	n-p6	7.26			0.13	2.7			2.7
5-15	C1447-RM31		11-30	R3202-RM20a		6.81					−0.12	2.42	2.42
7-3	C1023-R1440		9-20	RZ404-R1952b	n-p9	5.53			−0.06	0.61	−0.09	1.15	1.76
8-1	RM25-RG333	n-p8	11-25	C1237-RG118		6.93	−0.06	0.52			0.17	2.53	3.05
9-15	RM242-RG570		10-7	C1633-C677		6.83					−0.09	1.15	1.15
	plant weight under normal N
Ch-Inia	Flanking markers	QTL	Ch-Inja	Flanking markers	QTL	LOD	aib	h2aie	ajb	h2aje	aaijc	h2aaije	h2totalf
1-1	C161-R753	n+p1a	4-1	C56-C820		8.07	−0.28	3.32					3.32
1-16	C922-RG101	n+p1b	7-3	C1023-R1440	n+p7	10.26	0.24	2.36	−0.21	1.85			4.21
1-21	C2340-C86		3-18	R1925-RM148		4.48					0.21	1.81	1.81
2-11	C777-RM341		7-8	RM182-RM336		6.19					−0.23	2.16	2.16
2-12	RM341-RZ386		3-15	RM55-RM200		6.78					−0.26	2.82	2.82
3-15	RM55-RM200		6-22	RZ667-C751A		8.63					−0.35	5.03	5.03
3-18	R1925-RM148		11-9	Y6854L-L1044		9.22					−0.31	3.93	3.93
4-8	C2807-RM241		9-1	C153B-C2		6.2					−0.25	2.73	2.73
5-2	R3166-RG360	n+p5	8-4	C1121-R1629		9.98	−0.30	3.91					3.91
5-11	C624-RM274		6-20	Y4073L-G200		6.45					0.29	3.56	3.56
5-14	RM26-C1447		10-15	C405a-C223		6.9					0.21	1.92	1.92
7-2	RG128-C1023		12-7	C996-RM511		5.11					−0.19	1.56	1.56
7-9	RM336-RM70		10-1	C153A-RM222		5.44					0.25	2.6	2.6
8-1	RM25-RG333		11-25	C1237-RG118		7.45					0.35	5.03	5.03
8-1	RM25-RG333		10-10	RM304-R2625		5.53					0.25	2.58	2.58
9-18	RG667-RM215		11-15	G4001-C1003B	n+p11	10.89			0.33	4.69			4.69
11-21	RM229-RM209		11-30	R3202-RM20a		4.64					−0.25	2.54	2.54
	relative plant weight in two N treatments
Ch-Inia	Flanking markers	QTL	Ch-Inja	Flanking markers	QTL	LOD	aib	h2aie	ajb	h2aje	aaijc	h2aaije	aejd	h2aeje	h2totalf
1-1	C161-R753		11-15	G4001-C1003B	rpw11	7.71			−0.02	4.62					4.62
1-8	RM81A-G1128b	rpw1b	4-4	C751B-RM185		6.33	0.01	0.96			0.01	1.16			2.12
1-15	RM237-C922	rpw1a	6-15	C226-RZ398		8.7	−0.02	5.05							5.05
1-17	RG101-G393		8-3	R902-C1121		7.06					0.02	2.45			2.45
1-21	C2340-C86		4-15	C107-RG620		4.93					0.02	2.15			2.15
1-22	C86-RG236	rpw1c	6-18	RZ588-R2147		19.53	−0.03	9.78			0.02	2.15			11.93
3-3	C63-rm251		8-1	RM25-RG333		6.93					0.02	3.1			3.1
3-5	RM232-RM282		8-17	G1149-R2272		7.02					0.02	3.82			3.82
4-3	C933-C751B		10-14	C371-C405a		4.88					0.01	1.38			1.38
5-13	C246-RM26		8-12	L363A-RM223		7.31					0.02	3.45			3.45
6-14	RM204-C226		11-12	Y2668L-G389		5.55					−0.02	2.45	0.01	0.24	2.69
8-7	C347-RG978		11-19	RM21-RG2		5.24					0.02	2.76			2.76
							QTL Additive Effect
Trait	Chromosome	Marker Interval	QTL	Position of QTL peak (cM)	LOD	R2	Native	Normal	High	Average	MS (QTL X E)	General Variance Explained
DTF	3	RZ448 – RZ519	qDTF-3	300	2.37	15.7	2.82*	4.06**	2.58*	3.15**	44.96*	16.6	https://dx.doi.org/10.1111%2Fj.1744-7909.2008.00713.x
PHT	1	RG690–RZ730	qPHT-1	198	12.43	50.3	5.06**	6.26**	6.18**	5.84**	14.69*	13.1
	5	RZ390–RG313	qPHT-5	16	4.64	24		4.38*			8.05*
	8	RZ66–AC5	qPHT-8	142	5.76	27.7		−4.32*	−4.67*	−4.07*	26.19*
TLN	1	RG246–K5	qTLN-1	28	4.65	24.3	−0.32*	−0.44**	−0.58**	−0.44**	1.54*	12.8
PTN	3	RG348–RZ329	qPTN-3-1	28	4.37	22						13.7		Senthilvel et al., 2008
	3	RZ519–Pgi1	qPTN-3-2	320	4.57	22.7								DH population IR64/Azucena
	9	RZ12–RG667	qPTN-9	112	9.06	40.2	−0.28*	−0.41*	−0.50*	−0.40**				82 DH lines
PLG	11	RG247–RG103	qPLG-11	100	4.61	22.8					1.71*	1.5		3 N regimes
FGP	7	RG477–PGMS0.7	qFGP-7	80	3.99	20.3					169.17*	3.2
SPP	1	RG246–K5	qSPP-1	46	4.19	22.2					809.92*	0
SFP	11	RG247–RG103	qSFP-11	80	4.71	23.3	−9.82**		−7.47*	−7.58**	110.75*	8.5
SPY	3	RZ678–RZ574	qSPY-3	122	5.05	24.7	0.43*	0.82*	0.95*	0.73*	4.79*	10.3
NCP	3	RG191–RZ678	qNCP-3-1	58	6.12	29.100		−0.05*	−0.03*	−0.03*		48.2
	3	Pgi1– CDO87	qNCP-3-2	372	4.67	23.600	−0.04*			−0.03**
NUE	3	RZ574 – RZ284	qNUE-3	124	5.46	26.4		5.66*	3.64*	4.11**
Trait	QTLa	Chr.	Interval	Peak (cM)	CI (cM)b	LOD	Ac	P-value	R2 % d
NUE
2006							−3.20
LN	qNUEl2-1	2	RM53–R1738	80.5	69.8–88.0	5.36		0	21.62	https://dx.doi.org/10.1016%2Fj.fcr.2011.07.003	Wei et al., 2011
NN	qNUEl6	6	R2749–R1952a	173.2	171.2–174.5	3.6	−2.93	0	13.25		127 RILs
	qNUEn1	1	C86–C2340	40.9	37.4–45.1	3.8	1.71	0	11.17		Zhanshan 97/Minghui 63
2007	qNUEn2-1	2	RM53–R1738	84.5	73.3–92.8	3.15	−1.90	0	14.85		FCR
							−2.74				Two N regimes (LN and NN)
LN	qNUEl2-2	2	RZ599–RM53	62.5	51.4–75.2	3.06		0	11.46		2006 and 2007
	qNUEl7-1	7	RZ471–RG678	65.9	62.6–68.8	4.44	2.76	0	11.35
	qNUEl7-2	7	R1440–C1023	73.8	69.8–77.9	2.94	2.45	0	9.09
	qNUEl11	11	R3203–RM20a	165.7	159.7–169.7	2.8	2.24	0	6.8
NN	qNUEn2-2	2	RM53–R1738	80.5	71.3–89.4	3.68	−1.69	0	14.03
	qNUEn11	11	C1237–RG118	108.7	103.8–118.0	3.25	1.64	0	11.14
GY
2006							−0.21
LN	qGYl2-1	2	G1314a–RZ386	18	8.3–28.4	3.11		0	10.77
	qGYl2-2	2	R1843–RM29	30.1	28.4–31.8	2.98	−0.18	0	7.6
	qGYl2-3	2	RM53–R1738	91.5	73.5–95.0	3.49	−0.20	0	10.25
	qGYl7-1	7	RZ471–RG678	62	59.6–65.0	4	0.22	0	12.16
	qGYl7-2	7	R1440–C1023	71.8	69.5–78.0	4.27	0.22	0	12.19
NN	qGYn2-1	2	RM53–R1738	82.5	73.5–90.3	5.13	−0.34	0	18.53
	qGYn7-1	7	RZ471–RG678	63	59.8–65.9	3.84	0.27	0	11.34
	qGYn7-2	7	RG678–R1440	68.9	65.9–75.2	4.51	0.29	0	12.88
	qGYn7-3	7	C1023–RG128	90	78.0–99.2	3.18	0.4	0	24.43
2007
LN	qGYl7-3	7	RZ471–RG678	64	60.1–70.8	4.32	0.29	0	13.1
	qGYl11	11	R3203–RM20a	162.7	156.3–169.2	2.89	0.24	0	9.38
NN	qGYn1	1	C86–C2340	40	32.6–45.1	3.14	0.23	0	9.03
	qGYn2-2	2	RZ599–RM53	68.5	65.2–85.1	3.2	−0.26	0	12.01
	qGYn7-4	7	RZ471–RG678	65	60.1–70.8	3.8	0.25	0	10.87
Trait	QTL a	Chr.	Interval	Peak	Position	LOD	A b	P-Value	R2(%) c
Relative grain yield											Wei et al., 2011
2006	qRGY3	3	RM232-C63	180.2	171.2–190.6	3.65	-0.02	0	10.8	https://dx.doi.org/10.1007%2Fs11104-012-1142-6	127 RILs
2007	qRGY3-1*	3	C63-C316	185.2	183.8–192.6	2.07	-0.01	P > 0.05	4		Zhanshan 97/Minghui 63
	qRGY7	7	RG678-R1440	65	60.6–70.5	2.7	-0.02	0	8.1		Plant and Soil
	qRGY11	11	CDO127-R3203	160.7	148.2–169.7	2.65	0.02	0	7.8		Two N regimes
Relative biomass yield											Two years
2006	qRBM9-1	9	RG570-RM242	22.5	21.5–28.6	2.85	-0.02	0	8.4		All QTLs are expressed as relative
	qRBM9-2	9	RM242-RM257	35.5	32.0–41.6	4.47	-0.02	0	13.1
	qRBM10	10	C909a-R2174	95.5	94.3–102.7	2.75	0.01	0	12.2
2007	qRBM1	1	RG101-C922	70.8	66.9–78.2	3.01	-0.02	0	11.5
	qRBM2	2	C777-R1843	28.4	23.7–32.1	3.06	-0.02	0	9.3
	qRBM4	4	G235-G102	42.3	33.1–51.6	3.84	0.03	0	14.5
Relative grain nitrogen
2006	qRGN1-1*	1	RG101-C922	71.8	65.9–81.2	1.71	-0.01	P > 0.05	4.8
	qRGN9	9	RG667-RG570	20.5	16.3–27.8	3.11	-0.02	0	8.6
2007	qRGN1	1	G393-RG101	67.9	66.0–74.3	3.41	-0.03	0	13.2
Relative biomass nitrogen
2006	qRBN2	2	RZ599-RM53	54.5	48.8–59.4	3.2	-0.02	0	8.9
	qRBN9	9	RG667-RG570	18.2	10.8–24.5	3.57	-0.02	0	9.4
2007	qRBN2-1*	2	RZ599-RM53	54.5	49.1–65.5	2.02	-0.01	P > 0.05	6.3
	qRBN4-1	4	R78-G235	28.5	21.6–30.1	2.7	0.02	0	8.4
	qRBN4-2	4	G235-G102	42.3	41.6–48.0	4.59	0.03	0	14.6
Nitrogen response
2006	qNR6	6	RZ398-C764	167.3	165.3–170.6	5.48	-4.68	0	16.6
	qNR10	10	R2625-RG561	8.6	4.0–11.4	2.8	3.04	0	7.5
2007	qNR4	4	G235-G102	42.3	36.6–57.5	3.65	3.26	0	11.01
Grain yield response
2006	qGR3	3	RM232-C63	180.2	170.5–185.3	4.3	-0.13	0	16.2
	qGR9	9	C472-RM201	77.4	57.4–95.7	3	0.12	0	12.5
2007	qGR1-1	1	RM212-R2201	49	46.3–57.8	3.63	0.11	0	12.9
	qGR1-2	1	G393-RG101	66.9	63.2–75.0	3.09	-0.09	0	9.9
	qGR2	2	RZ599-RM53	56.5	48.4–68.6	2.7	-0.09	0	9.4
Physiological nitrogen-use efficiency
2006	qPE3	3	RM232-C63	180.2	166.2–185.3	4.14	-2.13	0	12.8
2007	qPE3-1*	3	C63-C316	185	180.8–192.6	2.46	-1.45	P > 0.05	5.6
	qPE7	7	RG678-R1440	68.9	50.6–76.2	3.01	-1.86	0	8.8
	qPE11	11	C1237-RG118	106.7	103.8–117.5	2.98	2.77	0	9.3

## Sheet: Sheet2
Traits	Bins	QTL	Interval (bp)	Interval size (bp)	Chromosome	Partial R-square	F-Value		TABLE 2 | Quantitative trait loci mapping associated with NUP and NUE in rice plants under hydroponic culture
NUP	X107	qNUP2.1	36017977–36777825	759848	2	0.0383	8.86
	X141	qNUP3.1	25056241–25069454	13213	3	0.0475	9.64
	X233	qNUP6.1	7814673–9668398	1853725	6	0.1186	19.68
	X278	qNUP8.1	2797908–3336084	538176	8	0.1399	20.16
	X362	qNUP10.1	22335288–22517954	182666	10	0.098	18.57
	X380	qNUP11.1	19120157–19494142	373985	11	0.0316	7.73
	X387	qNUP11.2	25559185–26317711	758526	11	0.043	9.34
NUE	X100	qNUE2.1	31531953–32386052	854099	2	0.0398	6.96
	X176	qNUE4.1	23285463–23315504	30041	4	0.044	7.34
	X231	qNUE6.1	6517443–6942384	424941	6	0.1234	17.46
	X234	qNUE6.2	9668398–9927733	259335	6	0.0479	7.59
	X343	qNUE10.1	17355105–17376675	21570	10	0.0376	6.9
	X354	qNUE10.2	20364788–20798359	433571	10	0.0587	8.84
Traits Bins	QTL	Interval (bp)	Interval size (bp)	Chromosome	Partial R-square	F-Value		TABLE 3 | Quantitative trait loci mapping associated with GY and BY in rice plants under hydroponic culture.
GY X231	qGY6.1	6517443–6942384	424941	6	0.0628	8.95
X277	qGY8.1	2492172–2797908	305736	8	0.0731	9.78
BY X37	qBY1.1	40660285–40695764	35479	1	0.1147	19.22
X107	qBY2.1	36017977–36777825	759848	2	0.0321	7.18
X108	qBY2.2	36777825–36823111	45286	2	0.0398	9.55
X130	qBY3.1	12844058–13297480	453422	3	0.4554	9.19
X233	qBY6.1	7814673–9668398	1853725	6	0.046	8.71
X278	qBY8.1	2797908–3336084	538176	8	0.151	22.05
X362	qBY10.1	22335288–22517954	182666	10	0.0501	8.93
X387	qBY11.1	25559185–26317711	758526	11	0.0334	7.1

## Sheet: Sheet3
Supplementary file S5: Nitrogen use efficiency QTLs known in rice and used for co-localization of N responsive DEGs identified in the study
Trait	QTL	Chr.	Marker intervel	LOD	Var %	Remarks	Reference
NCG	ncg8.2	8	S8055-RM72	9.24	32.1	Dasanbyeo /TR22183, 166 RILs	Cho et al., 2007
NCS	ncs10	10	S10019-S1001B	4.2	13.3
TNCS	tncs10	10	S1003-S10013	5.29	14.1
HI	hi5b	5b	RM87-RM31	3.57	31.8
HI	hi7b	7b	RM420-RM248	6.88	23.1
GY	gy2b	2b	S2052-S2054	3.05	19.8
GY	gy9	9	RM242-RM215	4.1	12.9
SY	sy5a	5a	S5014B-S5029	4.94	37
SY	sy12b	12b	S12038-RM277	5.15	9.9
PNUE	pnue9	9	S9093-S9073	4.62	15.3
DTF	qDTF-3	3	RZ448 – RZ519	2.37	15.7	IR64/Azucena, 82 DH lines	Senthilvel et al., 2008
PHT	qPHT-1	1	RG690–RZ730	12.43	50.3
	qPHT-5	5	RZ390–RG313	4.64	24
	qPHT-8	8	RZ66–AC5	5.76	27.7
TLN	qTLN-1	1	RG246–K5	4.65	24.3
PTN	qPTN-3-1	3	RG348–RZ329	4.37	22
	qPTN-3-2	3	RZ519–Pgi1	4.57	22.7
	qPTN-9	9	RZ12–RG667	9.06	40.2
PLG	qPLG-11	11	RG247–RG103	4.61	22.8
FGP	qFGP-7	7	RG477–PGMS0.7	3.99	20.3
SPP	qSPP-1	1	RG246–K5	4.19	22.2
SFP	qSFP-11	11	RG247–RG103	4.71	23.3
SPY	qSPY-3	3	RZ678–RZ574	5.05	24.7
NCP	qNCP-3-1	3	RG191–RZ678	6.12	29.1
	qNCP-3-2	3	Pgi1– CDO87	4.67	23.6
NUE	qNUE-3	3	RZ574 – RZ284	5.46	26.4
RGY 2006	qRGY3	3	RM232-C63	3.65	10.8	Zhenshan 97/Minghui 63, 127 RILs	Wei et al., 2011
RBY 2007	qRBM9-2	9	RM242-RM257	4.47	13.1
	qRBM1	1	RG101-C922	3.01	11.5
	qRBM4	4	G235-G102	3.84	14.5
RGN 2007	qRGN1	1	G393-RG101	3.41	13.2
RBN 2006	qRBN2	2	RZ599-RM53	3.2	8.9
	qRBN9	9	RG667-RG570	3.57	9.4
RBN 2007	qRBN4-2	4	G235-G102	4.59	14.6
NR 2006	qNR6	6	RZ398-C764	5.48	16.6
NR 2007	qNR4	4	G235-G102	3.65	11.01
GY 2006	qGR3	3	RM232-C63	4.3	16.2
	qGR9	9	C472-RM201	3	12.5
GY 2007	qGR1-1	1	RM212-R2201	3.63	12.9
PNUE 2006	qPE3	3	RM232-C63	4.14	12.8
Trait	Ch-Inia	Flanking markers	Ch-Inja	Flanking markers	LOD
Relative root weight	1-7	RG173-RM81A	10-6	RM239-C1633	6.2	Zhenshan 97/Minghui 63,	Lian et al., 2005
	1-13	RM9-RM5	3-5	RM232-RM282	4.34	239 RILs
	1-14	RM5-RM237	7-12	RM234-R1789	9.85
	1-22	C86-RG236	12-9	G1314b-R643	15.37
	2-15	G1314a-RM240	11-19	RM21-RG2	4.03
	2-20	RM48-RG520	9-12	C472-R2638	4.45
	3-15	RM55-RM200	4-12	G235-R78	4.08
	4-5	RM185-RM119	11-8	C405b-Y6854L	5.68
	7-6	RZ471-RM11	11-29	CDO127-R3202	4.58
	7-11	R1245-RM234	12-7	C996-RM511	6.56
	8-7	C347-RG978	11-19	RM21-RG2	6.79
	8-11	R727-L363A	11-28	R2918-CDO127	8.74
	9-1	C153B-C2	9-10	RM219-R1687	4.28
	9-17	RM201-RG667	12-2	C732-R2672	8.09
Relative shoot weight	1-2	R753-G359	3-18	R1925-RM148	5.06
	1-1	C161-R753	5-14	RM26-C1447	5.29
	1-2	R753-G359	3-6	RM282-G144	4.93
	1-8	RM81A-G1128b	2-8	RZ324-RM29	12.89
	1-15	RM237-C922	8-17	G1149-R2272	19.7
	1-23	RG236-C112	7-8	RM182-RM336	11
	3-5	RM232-RM282	8-17	G1149-R2272	6.91
	3-8	RG393-C1087	6-26	C962-RZ242	10.27
	3-15	RM55-RM200	6-22	RZ667-C751A	9.31
	4-1	C56-C820	6-28	RG653-G342	6.63
	5-6	RM42-RM39	11-15	G4001-C1003B	10.17
	5-13	C246-RM26	8-12	L363A-RM223	4.14
	6-4	C952-Waxy	12-6	RM179-C996	5.24
	6-14	RM204-C226	11-12	Y2668L-G389	9.38
	8-6	C483-C347	11-20	RG2-RM229	5.83
	10-12	RG561-RM228	11-7	RM224-C405b	6.73
Relative plant weight	1-1	C161-R753	11-15	G4001-C1003B	7.71
	1-8	RM81A-G1128b	4-4	C751B-RM185	6.33
	1-15	RM237-C922	6-15	C226-RZ398	8.7
	1-17	RG101-G393	8-3	R902-C1121	7.06
	1-21	C2340-C86	4-15	C107-RG620	4.93
	1-22	C86-RG236	6-18	RZ588-R2147	19.53
	3-3	C63-rm251	8-1	RM25-RG333	6.93
	3-5	RM232-RM282	8-17	G1149-R2272	7.02
	4-3	C933-C751B	10-14	C371-C405a	4.88
	5-13	C246-RM26	8-12	L363A-RM223	7.31
	6-14	RM204-C226	11-12	Y2668L-G389	5.55
	8-7	C347-RG978	11-19	RM21-RG2	5.24
