# Supplementary material for: Transcriptome Analysis of Two Rice Varieties Contrasting for Nitrogen Use Efficiency under Chronic N Starvation Reveals Differences in Chloroplast and Starch Metabolism-Related Genes
Source: Genes (Basel). 2018 Apr 11;9(4):206. doi: 10.3390/genes9040206 (PMC5924548; doi:10.3390/genes9040206)
Supplement: Supplementary file 1 [file genes-09-00206-s001.zip › Table S6_DEGs in NUE QTL regions.xlsx]

## Sheet: Root
Supplementary file S6-1: Details of the DEGs co-localized with the NUE QTLs in root
RAP_ID	Genoype	RAP_Annotation	MSU_ID	MSU_Annotation
Os01g0112600	IR64	Conserved hypothetical protein.
Os01g0117900	IR64_vs_N22	Similar to nodulin-like protein.	LOC_Os01g02870	auxin-induced protein 5NG4, putative, expressed				nodulin, LTPL, chlorophyll, glucosidase
Os01g0123900	IR64_vs_N22	Similar to Bowman-Birk type proteinase inhibitor	LOC_Os01g03310	BBTI1 - Bowman-Birk type bran trypsin inhibitor precursor, expressed				glucosidase
Os01g0717400	IR64_vs_N22	EGF-like%2C alliinase domain containing protein.	LOC_Os01g51980	alliin lyase precursor, putative, expressed
Os01g0727700	IR64	Hypothetical conserved gene.	LOC_Os01g52740	expressed protein
Os01g0813700	IR64_vs_N22	Similar to Non-cyanogenic beta-glucosidase.	LOC_Os01g59819	Os1bglu2 - beta-glucosidase homologue, similar to G. max isohydroxyurate hydrolase, expressed
Os01g0814100	N22	Similar to Bindin	LOC_Os01g59870	LTPL65 - Protease inhibitor/seed storage/LTP family protein precursor, expressed
Os01g0814100	IR64_vs_N22	Similar to Bindin	LOC_Os01g59870	LTPL65 - Protease inhibitor/seed storage/LTP family protein precursor, expressed
Os01g0829700	IR64_vs_N22	Hypothetical protein.
Os01g0869800	IR64_vs_N22	22-kDa Photosystem II protein%2C Photoprotection	LOC_Os01g64960	chlorophyll A-B binding protein, putative, expressed
Os01g0870500	IR64_vs_N22	Similar to S-domain class receptor-like kinase3.	LOC_Os01g65030	S-locus-specific glycoprotein precursor, putative, expressed
Os01g0879100	IR64_vs_N22	Hypothetical protein.
Os01g0894700	N22	Trigger factor%2C ribosome-binding%2C bacterial domain containing protein.	LOC_Os01g66980	expressed protein
Os01g0912700	N22	Similar to T23K8.14 protein.	LOC_Os01g68450	expressed protein
Os01g0912700	IR64_vs_N22	Similar to T23K8.14 protein.	LOC_Os01g68450	expressed protein
Os01g0930800	N22	Glycoside hydrolase%2C family 1 protein.	LOC_Os01g70520	Os1bglu5 - beta-glucosidase homologue, similar to G. max isohydroxyurate hydrolase, expressed
Os01g0941800	IR64	Metallophosphoesterase domain containing protein.	LOC_Os01g71420	Ser/Thr protein phosphatase family protein, putative, expressed
Os01g0946700	IR64	Similar to Glucan endo-1%2C3-beta-glucosidase GV	LOC_Os01g71830	glycosyl hydrolases family 17, putative, expressed
Os01g0952000	N22	Similar to Germin-like protein 1-3.	LOC_Os01g72290	expressed protein
Os01g0952000	IR64_vs_N22	Similar to Germin-like protein 1-3.	LOC_Os01g72290	expressed protein
Os01g0959900	N22	Similar to predicted protein.	LOC_Os01g72950	expressed protein
Os01g0959900	IR64_vs_N22	Similar to predicted protein.	LOC_Os01g72950	expressed protein
Os01g0965900	IR64_vs_N22	Conserved hypothetical protein.	LOC_Os01g73500	expressed protein
Os03g0229100	IR64	Similar to Helix-loop-helix DNA-binding domain containing protein.	LOC_Os03g12760	helix-loop-helix DNA-binding domain containing protein, expressed
Os03g0233251	IR64_vs_N22	Hypothetical protein.
Os03g0244000	IR64_vs_N22	Heat shock protein DnaJ%2C cysteine-rich region domain containing protein.	LOC_Os03g14040	expressed protein
Os03g0251350	IR64_vs_N22	Histone-fold domain containing protein.	LOC_Os03g14669	core histone H2A/H2B/H3/H4, putative, expressed
Os03g0254000	IR64_vs_N22	NB-ARC domain containing protein.	LOC_Os03g14900	NB-ARC/LRR disease resistance protein, putative, expressed
Os03g0333400	IR64_vs_N22	Similar to photosystem II 11 kD protein.	LOC_Os03g21560	photosystem II 11 kD protein, putative, expressed
Os03g0371350	N22	Similar to Cytochrome P450 family protein%2C expressed.	LOC_Os03g25500	cytochrome P450 72A1, putative, expressed
Os03g0371400	N22	Cytochrome P450 family protein.
Os03g0843800	N22	Methyl chloride transferase.	LOC_Os03g62670	expressed protein
Os04g0379700	IR64_vs_N22	Similar to Violaxanthin de-epoxidase.	LOC_Os04g31040	violaxanthin de-epoxidase, putative, expressed
Os04g0384800	N22	Conserved hypothetical protein.	LOC_Os04g31550	RALFL22 - Rapid ALkalinization Factor RALF family protein precursor, expressed
Os04g0396800	IR64_vs_N22	Peptidase S10%2C serine carboxypeptidase family protein.	LOC_Os04g32540	OsSCP24 - Putative Serine Carboxypeptidase homologue, expressed
Os04g0412100	IR64_vs_N22	Similar to H0717B12.8 protein.	LOC_Os04g33610	expressed protein
Os04g0414700	IR64_vs_N22	Photosystem I PsaO domain containing protein.	LOC_Os04g33830	membrane protein, putative, expressed
Os04g0602100	IR64_vs_N22	Plant ascorbate peroxidase domain containing protein.	LOC_Os04g51300	peroxidase precursor, putative, expressed
Os05g0565400	IR64_vs_N22	Protein of unknown function DUF561 family protein.	LOC_Os05g49060	uncharacterized protein ycf23, putative, expressed
Os05g0568300	IR64_vs_N22	Similar to 50S ribosomal protein L12%2C chloroplast precursor	LOC_Os05g49320	ribosomal protein L7/L12 C-terminal domain containing protein, expressed
Os06g0148250	N22	Hypothetical protein.
Os06g0196300	N22	Similar to Peroxiredoxin Q	LOC_Os06g09610	peroxiredoxin, putative, expressed
Os06g0196300	IR64_vs_N22	Similar to Peroxiredoxin Q	LOC_Os06g09610	peroxiredoxin, putative, expressed
Os06g0225600	IR64	Conserved hypothetical protein.
Os06g0225600	IR64_vs_N22	Conserved hypothetical protein.
Os07g0599500	N22	Hypothetical protein.	LOC_Os07g40850	retrotransposon protein, putative, unclassified, expressed
Os07g0607200	IR64_vs_N22	Protein of unknown function DUF751 family protein.	LOC_Os07g41630	expressed protein
Os07g0619400	IR64_vs_N22	EF-Hand type domain containing protein.	LOC_Os07g42730	EF hand family protein, expressed
Os07g0626800	N22	Amine oxidase domain containing protein.	LOC_Os07g43370	amine oxidase family protein, putative, expressed
Os07g0626800	IR64_vs_N22	Amine oxidase domain containing protein.	LOC_Os07g43370	amine oxidase family protein, putative, expressed
Os07g0628700	N22	Similar to Receptor protein kinase.	LOC_Os07g43560	TKL_IRAK_DUF26-lc.24 - DUF26 kinases have homology to DUF26 containing loci, expressed
Os07g0628700	IR64_vs_N22	Similar to Receptor protein kinase.	LOC_Os07g43560	TKL_IRAK_DUF26-lc.24 - DUF26 kinases have homology to DUF26 containing loci, expressed
Os07g0628900	N22	Similar to KI domain interacting kinase 1.	LOC_Os07g43570	TKL_IRAK_DUF26-lc.25 - DUF26 kinases have homology to DUF26 containing loci, expressed
Os07g0628900	IR64_vs_N22	Similar to KI domain interacting kinase 1.	LOC_Os07g43570	TKL_IRAK_DUF26-lc.25 - DUF26 kinases have homology to DUF26 containing loci, expressed
Os07g0630800	IR64_vs_N22	Similar to Nodule-enhanced malate dehydrogenase.	LOC_Os07g43700	lactate/malate dehydrogenase, putative, expressed
Os08g0187500	IR64_vs_N22	Similar to Roc1.	LOC_Os08g08820	homeobox and START domains containing protein, putative, expressed
Os08g0189600	IR64	Germin-like protein 8-7%2C Disease resistance	LOC_Os08g09010	Cupin domain containing protein, expressed
Os08g0190300	IR64_vs_N22	Disease resistance protein domain containing protein.	LOC_Os08g09110	NB-ARC domain containing protein, expressed
Os08g0242800	IR64_vs_N22	Similar to Sigma factor SIG6.	LOC_Os08g14450	RNA polymerase sigma factor, putative, expressed
Os08g0246950	IR64_vs_N22	Hypothetical protein.
Os08g0262500	IR64_vs_N22	Cytochrome P450 family protein.	LOC_Os08g16260	cytochrome P450 protein, putative, expressed
Os08g0276100	IR64_vs_N22	Similar to NDF1	LOC_Os08g17390	expressed protein
Os08g0299400	IR64	Similar to MGDG synthase type A.	LOC_Os08g20420	MGD2, putative, expressed
Os08g0323400	IR64_vs_N22	Similar to Rubredoxin	LOC_Os08g23410	rubredoxin family protein, putative, expressed
Os08g0369400	IR64_vs_N22	Ankyrin repeat containing protein.	LOC_Os08g28200	expressed protein
Os08g0425200	N22	Chaperonin-like RbcX domain containing protein.	LOC_Os08g32930	expressed protein
Os08g0425200	IR64_vs_N22	Chaperonin-like RbcX domain containing protein.	LOC_Os08g32930	expressed protein
Os09g0429600	IR64_vs_N22	Non-protein coding transcript.	LOC_Os09g26004	expressed protein
Os09g0439500	IR64_vs_N22	Similar to Type II chlorophyll a/b binding protein from photosystem I precursor.	LOC_Os09g26810	chlorophyll A-B binding protein, putative, expressed
Os09g0467700	IR64_vs_N22	Conserved hypothetical protein.	LOC_Os09g29270	expressed protein
Os09g0486375	IR64_vs_N22	Conserved hypothetical protein.
Os09g0491820	IR64_vs_N22	NAD	LOC_Os09g31502	dehydrogenase, putative, expressed
Os09g0530000	IR64_vs_N22	Rhodanese-like domain containing protein.	LOC_Os09g36040	rhodanese-like domain containing protein, putative, expressed
Os09g0541000	IR64_vs_N22	Similar to Aquaporin 2.	LOC_Os09g36930	aquaporin protein, putative, expressed
Os10g0181600	IR64_vs_N22	Methyltransferase type 11 domain containing protein.	LOC_Os10g10180	methyltransferase domain containing protein, putative, expressed
Os10g0198333	IR64_vs_N22	Conserved hypothetical protein.	LOC_Os10g12300	expressed protein
Os10g0213700	N22	Similar to P-166-4_1	LOC_Os10g15300	expressed protein
Os10g0213700	IR64_vs_N22	Similar to P-166-4_1	LOC_Os10g15300	expressed protein
Os10g0323500	IR64	Similar to Beta-glucosidase.	LOC_Os10g17650	Os10bglu34 - beta-glucosidase homologue, similar to Os3bglu6, expressed
Os10g0394100	N22	Metallophosphoesterase domain containing protein.	LOC_Os10g25430	Ser/Thr protein phosphatase family protein, putative, expressed
Os10g0394100	IR64_vs_N22	Metallophosphoesterase domain containing protein.	LOC_Os10g25430	Ser/Thr protein phosphatase family protein, putative, expressed
Os10g0413101	IR64	Similar to H0815C01.6 protein.	LOC_Os10g27310	expressed protein
Os10g0418300	IR64	Hypothetical conserved gene.	LOC_Os10g28254	expressed protein
Os10g0419600	N22	Chlorophyllase family protein.	LOC_Os10g28370	chlorophyllase-2, chloroplast precursor, putative, expressed
Os10g0472900	N22	Thiolase-like%2C subgroup domain containing protein.	LOC_Os10g33370	3-ketoacyl-CoA synthase precursor, putative, expressed
Os10g0472900	IR64_vs_N22	Thiolase-like%2C subgroup domain containing protein.	LOC_Os10g33370	3-ketoacyl-CoA synthase precursor, putative, expressed
Os10g0505700	N22	Similar to Nonspecific lipid-transfer protein 2	LOC_Os10g36170	LTPL160 - Protease inhibitor/seed storage/LTP family protein precursor, expressed
Os10g0505700	IR64_vs_N22	Similar to Nonspecific lipid-transfer protein 2	LOC_Os10g36170	LTPL160 - Protease inhibitor/seed storage/LTP family protein precursor, expressed
Os10g0516150	IR64_vs_N22	Non-protein coding transcript.
Os10g0552700	IR64_vs_N22	Similar to Tumor-related protein	LOC_Os10g40520	LTPL145 - Protease inhibitor/seed storage/LTP family protein precursor, expressed
Os10g0562900	IR64_vs_N22	Non-protein coding transcript.	LOC_Os10g41330	AP2 domain containing protein, expressed
Os11g0577866	IR64_vs_N22	Conserved hypothetical protein.
Os12g0529200	IR64_vs_N22	Protein of unknown function DUF1618 domain containing protein.	LOC_Os12g34440	expressed protein
Os12g0569500	IR64_vs_N22	Thaumatin%2C pathogenesis-related family protein.	LOC_Os12g38170	osmotin, putative, expressed
Os12g0573600	IR64_vs_N22	Similar to predicted protein.
segments
segments
segments
segments
segments
segments
segments
segments
segments
segments
segments
segments
start
start
start
start
start
start
start
start
start
start
start
start

## Sheet: Shoot
Supplementary file S6-2: Details of the DEGs co-localized with the NUE QTLs in shoot
RAP_ID	Genoype	RAP_Annotation	MSU_ID	MSU_Annotation
Os01g0110800	N22	Leucine-rich repeat%2C plant specific containing protein.	LOC_Os01g02060	TOO MANY MOUTHS precursor, putative, expressed
Os01g0111300	IR64_vs_N22	Conserved hypothetical protein.
Os01g0124600	N22	Similar to cDNA clone:001-125-E08%2C full insert sequence.	LOC_Os01g03380	BBTI6 - Bowman-Birk type bran trypsin inhibitor precursor, putative, expressed
Os01g0824500	IR64	Hypothetical conserved gene.	LOC_Os01g60900	expressed protein
Os01g0850550	IR64	Similar to Laccase-6.	LOC_Os01g63180	laccase-6 precursor, putative, expressed
Os01g0896400	IR64_vs_N22	Similar to JHL23J11.5 protein.	LOC_Os01g67110	expressed protein
Os01g0937900	IR64	Conserved hypothetical protein.	LOC_Os01g71170	classical arabinogalactan protein 26 precursor, putative, expressed
Os02g0505500	IR64	Conserved hypothetical protein.	LOC_Os02g30240	expressed protein
Os03g0246100	IR64	Glycoside hydrolase%2C family 17 protein.	LOC_Os03g14210	glycosyl hydrolases family 17, putative, expressed
Os03g0336400	IR64	Similar to Alpha-expansin OsEXPA4.	LOC_Os03g21820	expansin precursor, putative, expressed
Os03g0338400	N22	Basic helix-loop-helix dimerisation region bHLH domain containing protein.	LOC_Os03g21970	basic helix-loop-helix domain containing protein, expressed
Os03g0843800	IR64_vs_N22	Methyl chloride transferase.	LOC_Os03g62670	expressed protein
Os03g0846200	IR64_vs_N22	Hypothetical conserved gene.
Os04g0382800	IR64	Conserved hypothetical protein.	LOC_Os04g31400	expressed protein
Os04g0386300	IR64	Similar to OSIGBa0148P16.3 protein.	LOC_Os04g31670	expressed protein
Os04g0394100	IR64	Similar to H0718E12.3 protein.	LOC_Os04g32320	glycerophosphoryl diester phosphodiesterase family protein, putative, expressed
Os04g0394100	N22	Similar to H0718E12.3 protein.	LOC_Os04g32320	glycerophosphoryl diester phosphodiesterase family protein, putative, expressed
Os04g0400600	N22	Similar to OSIGBa0113L04.4 protein.	LOC_Os04g32820	expressed protein
Os04g0400700	N22	Similar to OSIGBa0113L04.5 protein.	LOC_Os04g32830	expressed protein
Os04g0401100	N22	Similar to OSIGBa0113L04.8 protein.	LOC_Os04g32860	expressed protein
Os04g0413500	IR64	Cell-wall invertase%2C Carbon partitioning during early grain filling	LOC_Os04g33740	glycosyl hydrolases, putative, expressed
Os04g0415401	IR64_vs_N22	Conserved hypothetical protein.	LOC_Os04g33885	expressed protein
Os04g0609400	IR64	Hypothetical protein.
Os05g0546300	IR64_vs_N22	Hypothetical protein.	LOC_Os05g46830	proline-rich protein, putative, expressed
Os06g0147100	IR64_vs_N22	Similar to cDNA clone:J023088C01%2C full insert sequence.	LOC_Os06g05440	expressed protein
Os06g0159450	IR64_vs_N22	Similar to Histone H3.	LOC_Os06g06460	histone H3, putative, expressed
Os06g0160100	IR64_vs_N22	Similar to Histones H3 and H4	LOC_Os06g06510	histone H3, putative, expressed
Os06g0168700	IR64	Similar to Prolin rich protein.	LOC_Os06g07220	LTPL128 - Protease inhibitor/seed storage/LTP family protein precursor, expressed
Os06g0207950	N22	Hypothetical gene.
Os06g0219900	N22	Similar to Phi-1 protein.	LOC_Os06g11650	phosphate-induced protein 1 conserved region domain containing protein, expressed
Os06g0220200	IR64_vs_N22	Similar to Phi-1-like phosphate-induced protein.	LOC_Os06g11680	phosphate-induced protein 1 conserved region domain containing protein, expressed
Os06g0691200	IR64	Similar to Thaumatin-like protein precursor.	LOC_Os06g47600	thaumatin family domain containing protein, expressed
Os07g0637700	N22	Similar to Disease resistance-responsive family protein.	LOC_Os07g44370	dirigent, putative, expressed
Os07g0691700	N22	Conserved hypothetical protein.	LOC_Os07g49140	expressed protein
Os08g0188151	IR64_vs_N22	Hypothetical gene.
Os08g0262500	N22	Cytochrome P450 family protein.	LOC_Os08g16260	cytochrome P450 protein, putative, expressed
Os09g0412200	IR64_vs_N22	Protein of unknown function DUF246%2C plant family protein.	LOC_Os09g24570	growth regulator related protein, putative, expressed
Os09g0429600	IR64_vs_N22	Non-protein coding transcript.	LOC_Os09g26004	expressed protein
Os09g0443700	N22	Hypothetical conserved gene.	LOC_Os09g27160	expressed protein
Os09g0444800	N22	Protein of unknown function DUF716 family protein.	LOC_Os09g27250	plant viral response family protein, putative, expressed
Os09g0463600	N22	Protein of unknown function DUF617%2C plant family protein.	LOC_Os09g28880	DUF617 domain containing protein, expressed
Os09g0472700	IR64_vs_N22	Similar to blight-associated protein p12.	LOC_Os09g29690	beta-expansin precursor, putative, expressed
Os09g0498800	N22	Protein of unknown function DUF246%2C plant family protein.	LOC_Os09g32320	growth regulator related protein, putative, expressed
Os09g0520000	IR64_vs_N22	Hypothetical protein.	LOC_Os09g34847	expressed protein
Os09g0521100	IR64	Similar to 3-ketoacyl-CoA synthase.	LOC_Os09g34930	3-ketoacyl-CoA synthase precursor, putative, expressed
Os09g0537700	N22	S-like ribonuclease%2C Salinity tolerance%2C Abiotic stress response%2C Regulation of photomorphogenesis	LOC_Os09g36680	ribonuclease T2 family domain containing protein, expressed
Os09g0538000	IR64	Ribonuclease T2 family protein.	LOC_Os09g36700	ribonuclease T2 family domain containing protein, expressed
Os10g0190100	N22	Similar to Sulfotransferase domain containing protein%2C expressed.	LOC_Os10g11270	sulfotransferase domain containing protein, expressed
Os10g0328700	IR64	Tetratricopeptide-like helical domain containing protein.	LOC_Os10g18150	crooked neck, putative, expressed
Os10g0347000	IR64	X8 domain containing protein.	LOC_Os10g20650	glucan endo-1,3-beta-glucosidase-related, putative, expressed
Os10g0382600	IR64_vs_N22	Conserved hypothetical protein.	LOC_Os10g24100	expressed protein
Os10g0395400	N22	Thioredoxin fold domain containing protein.	LOC_Os10g25590	glutathione S-transferase, putative, expressed
Os10g0418300	IR64	Hypothetical conserved gene.	LOC_Os10g28254	expressed protein
Os10g0524000	IR64	Conserved hypothetical protein.	LOC_Os10g38020	expressed protein
Os10g0532200	IR64	Alpha/beta hydrolase family protein.	LOC_Os10g38860	hydrolase, alpha/beta fold family domain containing protein, expressed
Os10g0555300	IR64	Zinc finger%2C C2H2-like domain containing protein.	LOC_Os10g40660	ZOS10-07 - C2H2 zinc finger protein, expressed
Os10g0562900	IR64_vs_N22	Non-protein coding transcript.	LOC_Os10g41330	AP2 domain containing protein, expressed
Os10g0570700	N22	Ribosome-inactivating protein family protein.	LOC_Os10g42060	ribosome inactivating protein, putative, expressed
Os10g0577400	IR64_vs_N22	Conserved hypothetical protein.	LOC_Os10g42660	expressed protein
Os11g0522900	IR64	Peptidase S10%2C serine carboxypeptidase family protein.	LOC_Os11g31980	OsSCP63 - Putative Serine Carboxypeptidase homologue, expressed
Os11g0577866	IR64	Conserved hypothetical protein.
Os11g0592000	N22	Similar to Barwin.	LOC_Os11g37950	WIP3 - Wound-induced protein precursor, expressed
Os11g0654800	IR64_vs_N22	Conserved hypothetical protein.	LOC_Os11g43390	expressed protein
Os12g0438600	N22	Similar to chloride channel protein.	LOC_Os12g25200	chloride transporter, chloride channel family, putative, expressed
Os12g0451300	IR64_vs_N22	Hypothetical conserved gene.	LOC_Os12g26510	expressed protein
Os12g0470700	IR64_vs_N22	ATPase%2C AAA-type%2C core domain containing protein.	LOC_Os12g28550	ATPase, AAA family domain containing protein, expressed
Os12g0529200	IR64_vs_N22	Protein of unknown function DUF1618 domain containing protein.	LOC_Os12g34440	expressed protein
Os12g0554100	IR64_vs_N22	Conserved hypothetical protein.	LOC_Os12g36750	expressed protein
Os12g0559934	IR64	Similar to Lipoxygenase.	LOC_Os12g37350	lipozygenase protein, putative, expressed
Os12g0580950	IR64	Hypothetical protein.
Os12g0590500	IR64	Similar to Kinesin motor domain containing protein%2C expressed.	LOC_Os12g39980	kinesin motor domain containing protein, putative, expressed
Os12g0599800	IR64	Pectinesterase inhibitor domain containing protein.	LOC_Os12g40760	expressed protein
Os12g0604500	IR64_vs_N22	IQ motif%2C EF-hand binding site domain containing protein.	LOC_Os12g41160	IQ calmodulin-binding motif family protein, putative, expressed
Os12g0607400	IR64_vs_N22	Hypothetical conserved gene.	LOC_Os12g41430	expressed protein
Os12g0613250	IR64	Similar to BTB/POZ%3B Superoxide dismutase%2C copper/zinc binding%3B NPH3.	LOC_Os12g41910	BTBN25 - Bric-a-Brac, Tramtrack, Broad Complex BTB domain with non-phototropic hypocotyl 3 NPH3 and coiled-coil domains, expressed
Os12g0613250	N22	Similar to BTB/POZ%3B Superoxide dismutase%2C copper/zinc binding%3B NPH3.	LOC_Os12g41910	BTBN25 - Bric-a-Brac, Tramtrack, Broad Complex BTB domain with non-phototropic hypocotyl 3 NPH3 and coiled-coil domains, expressed
segments
segments
segments
segments
segments
segments
segments
segments
segments
segments
segments
segments
start
start
start
start
start
start
start
start
start
start
start
start
		Methyl chloride transferase. phosphate-induced protein, IQ calmodulin-binding motif family protein and growth regulator related protein
