# Supplementary material for: Transcriptome Analysis of Two Rice Varieties Contrasting for Nitrogen Use Efficiency under Chronic N Starvation Reveals Differences in Chloroplast and Starch Metabolism-Related Genes
Source: Genes (Basel). 2018 Apr 11;9(4):206. doi: 10.3390/genes9040206 (PMC5924548; doi:10.3390/genes9040206)
Supplement: Supplementary file 1 [file genes-09-00206-s001.zip › Table S7_RNA-seq results of the genes in the major NUE QTLs.xlsx]

## Sheet: Sheet1
Supplementary file S6: RNA-seq results of the genes in the major QTL regions on chromosome 9, 10 and 12
Gene ID	Annotation	N22(N+)	N22(N-)	IR64(N+)	IR64(N-)
Os09g0412200_S	Protein of unknown function DUF246, plant family protein. (Os09t0412200-01)	2.53807	6.58209	0.206395	0
Os09g0429600_S	Non-protein coding transcript. (Os09t0429600-01)	0	0	2.85654	8.99878
Os09g0443700_S	Hypothetical conserved gene. (Os09t0443700-01)	0	16.3502	0.43153	12.6695
Os09g0444800_S	Protein of unknown function DUF716 family protein. (Os09t0444800-01)	0	1.02615	0	2.10268
Os09g0463600_S	Protein of unknown function DUF617, plant family protein. (Os09t0463600-02)	0	3.28196	0	2.89744
Os09g0472700_S	Similar to blight-associated protein p12. (Os09t0472700-00)	1.37023	5.57733	1.84185	0
Os09g0498800_S	Protein of unknown function DUF246, plant family protein. (Os09t0498800-01)	0	10.1268	0.628603	4.67404
Os09g0520000_S	Hypothetical protein. (Os09t0520000-01)	0.213387	0	21.9551	7.07152
Os09g0521100_S	Similar to 3-ketoacyl-CoA synthase. (Os09t0521100-01)	0	0.114	0	2.43638
Os09g0537700_S	S-like ribonuclease, Salinity tolerance, Abiotic stress response, Regulation of photomorphogenesis (Os09t0537700-02)	41.2804	0	186.678	1.71938
Os09g0538000_S	Ribonuclease T2 family protein. (Os09t0538000-01)%3BRNase S-like protein. (Os09t0538000-04)%3BNon-protein coding transcript. (Os09t0538000-05)	0.315984	1.8391	16.5504	0
Os10g0181600_R	Methyltransferase type 11 domain containing protein. (Os10t0181600-01)%3BSimilar to CMV 1a interacting protein 1. (Os10t0181600-02)	0.145827	0	0.0763075	0
Os10g0198333_R	Conserved hypothetical protein. (Os10t0198333-01)	0.515264	0	0.457418	0
Os10g0213700_R	Similar to P-166-4_1 (Fragment). (Os10t0213700-01)	0	0	0.161874	0
Os10g0323500_R	Similar to Beta-glucosidase. (Os10t0323500-01)	4.24863	0	6.40256	0
Os10g0347000_S	X8 domain containing protein. (Os10t0347000-01)	0	0.0779414	0	87.7522
Os10g0382600_S	Conserved hypothetical protein. (Os10t0382600-01)	0.142671	0	9.21738	16.5315
Os10g0394100_R	Metallophosphoesterase domain containing protein. (Os10t0394100-01)	0	0	0	0
Os10g0395400_S	Thioredoxin fold domain containing protein. (Os10t0395400-00)	0	2.17403	0	0.431123
Os10g0413101_R	Similar to H0815C01.6 protein. (Os10t0413101-01)	0.127398	0	11.5749	0
Os10g0418300_B	Hypothetical conserved gene. (Os10t0418300-01)	0.0988628	0	32.8735	0
Os10g0419600_R	Chlorophyllase family protein. (Os10t0419600-00)	0	0.544777	1.13877	0.370593
Os10g0472900_R	Thiolase-like, subgroup domain containing protein. (Os10t0472900-01)	0	0	0.0986822	0
Os10g0505700_R	Similar to Nonspecific lipid-transfer protein 2 (nsLTP2) (7 kDa lipid transfer protein). (Os10t0505700-01)	0	0	1.84289	0
Os10g0516150_R	Non-protein coding transcript. (Os10t0516150-00)	1.187	0	0	0
Os10g0524000_S	Conserved hypothetical protein. (Os10t0524000-01)	0.108245	1.18835	0	4.11905
Os10g0532200_S	Alpha/beta hydrolase family protein. (Os10t0532200-01)	0.133149	0.297163	0	5.28267
Os10g0552700_R	Similar to Tumor-related protein (Fragment). (Os10t0552700-01)	131.754	0	0.144892	0
Os10g0555300_S	Zinc finger, C2H2-like domain containing protein. (Os10t0555300-01)	0.0579606	0.890128	0	2.98132
Os10g0562900_S	Non-protein coding transcript. (Os10t0562900-01)	64.9696	94.8194	0	0
Os10g0570700_S	Ribosome-inactivating protein family protein. (Os10t0570700-00)	10.2434	0	0	0
Os10g0577400_S	Conserved hypothetical protein. (Os10t0577400-01)	0	0	0.139533	2.30463
Os12g0438600_S	Similar to chloride channel protein. (Os12t0438600-01)	51.5721	0.69654	65.5037	0.784421
Os12g0451300_S	Hypothetical conserved gene. (Os12t0451300-00)	0	0	1.02182	4.21817
Os12g0470700_S	ATPase, AAA-type, core domain containing protein. (Os12t0470700-01)	0	0	0.266351	7.60367
Os12g0529200_S	Protein of unknown function DUF1618 domain containing protein. (Os12t0529200-01)	0	0	1.94967	2.66842
Os12g0554100_S	Conserved hypothetical protein. (Os12t0554100-01)	0.132909	4.24472	0.1671	0
Os12g0559934_S	Similar to Lipoxygenase. (Os12t0559934-00)	0.44098	0	82.2181	0
Os12g0604500_S	IQ motif, EF-hand binding site domain containing protein. (Os12t0604500-00)	0	0	0	1.93823
Os12g0613250_S	Similar to BTB/POZ%3B Superoxide dismutase, copper/zinc binding%3B NPH3. (Os12t0613250-00)	0	3.88561	0	17.5052
